# Supplementary material for: PUF60‐Regulated Isoform Switching of MAZ Modulates Gastric Cancer Cell Migration
Source: Cancer Med. 2025 May 24;14(11):e70977. doi: 10.1002/cam4.70977 (PMC12102611; doi:10.1002/cam4.70977)
Supplement: Supplementary file 3 — Table S1. Sequences of gRNA and primers. [file CAM4-14-e70977-s002.xlsx]

## Sheet: Sheet1
TableS1 Sequences of gRNA and primers
Sequences of gRNA
Name	Sense (5′-3′)
sgMAZ-1	5′‐GGCGCACACAGTACGACACG-3′
sgMAZ-2	5′‐GCAACAAAGGTACATGCCGA‐3′
Sequences of primers
Gene (Homo)	Sequence (5′–3′)
P13-FP	TGCAACAAAGGTACTGGTGAGGTT
P13-RP	AGGGTTGGGAGGGAAGTGGCT
P2-FP	GCTCTGCAACAAAGGCTTCA
P2-RP	CCCCAGATGGGTCTGCATG
PUF60-FP	GACCTCTCAGACGATGACATCA
PUF60-RP	TCTCGTACTCAATGAAGCCGT
GAPDH-FP	CAGGGCTGCTTTTAACTCTGGTAA
GAPDH-RP	GGGTGGAATCATATTGGAACATGT
Sequences of RIP primers
Gene (Homo)	Sequence (5′–3′)
MAZ-RIP-FP	ACCACCTGAACCGACACAAG
MAZ-RIP-RP	AAGCTGCC CACATTTCTCAC
