# Supplementary material for: PUF60‐Regulated Isoform Switching of MAZ Modulates Gastric Cancer Cell Migration
Source: Cancer Med. 2025 May 24;14(11):e70977. doi: 10.1002/cam4.70977 (PMC12102611; doi:10.1002/cam4.70977)
Supplement: Supplementary file 4 — Table S2. GO enrichment analysis of AGS MAZ KO cells. [file CAM4-14-e70977-s001.xls]

Tables2.GO enrichment analysis of AGS MAZ KO cells
GOID	Description	GeneRatio	BgRatio	pvalue	padj	geneID	geneName	Count	Up	Up_Gene_names	Down	Down_Gene_names
GO:0006954	inflammatory response	48/483	471/12942	2.11E-10	8.54E-07	ENSG00000163220/ENSG00000048052/ENSG00000163565/ENSG00000109205/ENSG00000158874/ENSG00000000971/ENSG00000039537/ENSG00000118785/ENSG00000163739/ENSG00000163734/ENSG00000060566/ENSG00000169429/ENSG00000168961/ENSG00000135046/ENSG00000120885/ENSG00000081041/ENSG00000173391/ENSG00000169432/ENSG00000172575/ENSG00000007952/ENSG00000091592/ENSG00000196954/ENSG00000169245/ENSG00000090382/ENSG00000141753…	S100A9/HDAC9/IFI16/ODAM/APOA2/CFH/C6/SPP1/CXCL1/CXCL3/CREB3L3/CXCL8/LGALS9/ANXA1/CLU/CXCL2/OLR1/SCN9A/RASGRP1/NOX1/NLRP1/CASP4/CXCL10/LYZ/IGFBP4/APOA1/CXCL11/CD19/DUSP10/F3/PROC/C1R/P2RX1/UGT1A1/FPR3/IL1RAP/PTGES/XCL1/CXCL17/HMOX1/CX3CL1/ALOX5/APOE/PTGER4/THBS1/FOS/GJA1/NUPR1	48	33	ENSG00000048052/ENSG00000163565/ENSG00000109205/ENSG00000000971/ENSG00000039537/ENSG00000118785/ENSG00000163739/ENSG00000163734/ENSG00000169429/ENSG00000168961/ENSG00000135046/ENSG00000081041/ENSG00000169432/ENSG00000172575/ENSG00000007952/ENSG00000091592/ENSG00000196954/ENSG00000169245/ENSG00000090382/ENSG00000141753/ENSG00000169248/ENSG00000143507/ENSG00000117525/ENSG00000115718/ENSG00000159403…	15	ENSG00000163220/ENSG00000158874/ENSG00000060566/ENSG00000120885/ENSG00000173391/ENSG00000118137/ENSG00000177455/ENSG00000108405/ENSG00000241635/ENSG00000187474/ENSG00000148344/ENSG00000100292/ENSG00000012779/ENSG00000130203/ENSG00000170345
GO:2000147	positive regulation of cell motility	37/483	364/12942	2.96E-08	5.99E-05	ENSG00000076706/ENSG00000048052/ENSG00000075213/ENSG00000171631/ENSG00000159753/ENSG00000163739/ENSG00000163734/ENSG00000134853/ENSG00000169429/ENSG00000168961/ENSG00000017427/ENSG00000135046/ENSG00000081041/ENSG00000111846/ENSG00000126218/ENSG00000001617/ENSG00000169245/ENSG00000169248/ENSG00000118257/ENSG00000075073/ENSG00000117525/ENSG00000126785/ENSG00000120217/ENSG00000122861/ENSG00000143184…	MCAM/HDAC9/SEMA3A/P2RY6/CARMIL2/CXCL1/CXCL3/PDGFRA/CXCL8/LGALS9/IGF1/ANXA1/CXCL2/GCNT2/F10/SEMA3F/CXCL10/CXCL11/NRP2/TACR2/F3/RHOJ/CD274/PLAU/XCL1/JCAD/COL1A1/SEMA3C/CXCL17/CEACAM6/HMOX1/CYR61/NSMF/TCAF2/THBS1/RELN/NTN1	37	29	ENSG00000076706/ENSG00000048052/ENSG00000075213/ENSG00000159753/ENSG00000163739/ENSG00000163734/ENSG00000169429/ENSG00000168961/ENSG00000017427/ENSG00000135046/ENSG00000081041/ENSG00000111846/ENSG00000001617/ENSG00000169245/ENSG00000169248/ENSG00000118257/ENSG00000075073/ENSG00000117525/ENSG00000126785/ENSG00000120217/ENSG00000143184/ENSG00000108821/ENSG00000075223/ENSG00000189377/ENSG00000086548…	8	ENSG00000171631/ENSG00000134853/ENSG00000126218/ENSG00000122861/ENSG00000165757/ENSG00000100292/ENSG00000165802/ENSG00000065320
GO:0051272	positive regulation of cellular component movement	37/483	374/12942	6.01E-08	8.10E-05	ENSG00000076706/ENSG00000048052/ENSG00000075213/ENSG00000171631/ENSG00000159753/ENSG00000163739/ENSG00000163734/ENSG00000134853/ENSG00000169429/ENSG00000168961/ENSG00000017427/ENSG00000135046/ENSG00000081041/ENSG00000111846/ENSG00000126218/ENSG00000001617/ENSG00000169245/ENSG00000169248/ENSG00000118257/ENSG00000075073/ENSG00000117525/ENSG00000126785/ENSG00000120217/ENSG00000122861/ENSG00000143184…	MCAM/HDAC9/SEMA3A/P2RY6/CARMIL2/CXCL1/CXCL3/PDGFRA/CXCL8/LGALS9/IGF1/ANXA1/CXCL2/GCNT2/F10/SEMA3F/CXCL10/CXCL11/NRP2/TACR2/F3/RHOJ/CD274/PLAU/XCL1/JCAD/COL1A1/SEMA3C/CXCL17/CEACAM6/HMOX1/CYR61/NSMF/TCAF2/THBS1/RELN/NTN1	37	29	ENSG00000076706/ENSG00000048052/ENSG00000075213/ENSG00000159753/ENSG00000163739/ENSG00000163734/ENSG00000169429/ENSG00000168961/ENSG00000017427/ENSG00000135046/ENSG00000081041/ENSG00000111846/ENSG00000001617/ENSG00000169245/ENSG00000169248/ENSG00000118257/ENSG00000075073/ENSG00000117525/ENSG00000126785/ENSG00000120217/ENSG00000143184/ENSG00000108821/ENSG00000075223/ENSG00000189377/ENSG00000086548…	8	ENSG00000171631/ENSG00000134853/ENSG00000126218/ENSG00000122861/ENSG00000165757/ENSG00000100292/ENSG00000165802/ENSG00000065320
GO:0040017	positive regulation of locomotion	37/483	386/12942	1.35E-07	0.000113739	ENSG00000076706/ENSG00000048052/ENSG00000075213/ENSG00000171631/ENSG00000159753/ENSG00000163739/ENSG00000163734/ENSG00000134853/ENSG00000169429/ENSG00000168961/ENSG00000017427/ENSG00000135046/ENSG00000081041/ENSG00000111846/ENSG00000126218/ENSG00000001617/ENSG00000169245/ENSG00000169248/ENSG00000118257/ENSG00000075073/ENSG00000117525/ENSG00000126785/ENSG00000120217/ENSG00000122861/ENSG00000143184…	MCAM/HDAC9/SEMA3A/P2RY6/CARMIL2/CXCL1/CXCL3/PDGFRA/CXCL8/LGALS9/IGF1/ANXA1/CXCL2/GCNT2/F10/SEMA3F/CXCL10/CXCL11/NRP2/TACR2/F3/RHOJ/CD274/PLAU/XCL1/JCAD/COL1A1/SEMA3C/CXCL17/CEACAM6/HMOX1/CYR61/NSMF/TCAF2/THBS1/RELN/NTN1	37	29	ENSG00000076706/ENSG00000048052/ENSG00000075213/ENSG00000159753/ENSG00000163739/ENSG00000163734/ENSG00000169429/ENSG00000168961/ENSG00000017427/ENSG00000135046/ENSG00000081041/ENSG00000111846/ENSG00000001617/ENSG00000169245/ENSG00000169248/ENSG00000118257/ENSG00000075073/ENSG00000117525/ENSG00000126785/ENSG00000120217/ENSG00000143184/ENSG00000108821/ENSG00000075223/ENSG00000189377/ENSG00000086548…	8	ENSG00000171631/ENSG00000134853/ENSG00000126218/ENSG00000122861/ENSG00000165757/ENSG00000100292/ENSG00000165802/ENSG00000065320
GO:0030335	positive regulation of cell migration	35/483	354/12942	1.41E-07	0.000113739	ENSG00000076706/ENSG00000048052/ENSG00000075213/ENSG00000171631/ENSG00000159753/ENSG00000163739/ENSG00000163734/ENSG00000134853/ENSG00000169429/ENSG00000168961/ENSG00000017427/ENSG00000135046/ENSG00000081041/ENSG00000111846/ENSG00000126218/ENSG00000001617/ENSG00000169245/ENSG00000169248/ENSG00000118257/ENSG00000117525/ENSG00000126785/ENSG00000120217/ENSG00000122861/ENSG00000143184/ENSG00000165757…	MCAM/HDAC9/SEMA3A/P2RY6/CARMIL2/CXCL1/CXCL3/PDGFRA/CXCL8/LGALS9/IGF1/ANXA1/CXCL2/GCNT2/F10/SEMA3F/CXCL10/CXCL11/NRP2/F3/RHOJ/CD274/PLAU/XCL1/JCAD/COL1A1/SEMA3C/CXCL17/CEACAM6/HMOX1/CYR61/NSMF/TCAF2/THBS1/RELN	35	28	ENSG00000076706/ENSG00000048052/ENSG00000075213/ENSG00000159753/ENSG00000163739/ENSG00000163734/ENSG00000169429/ENSG00000168961/ENSG00000017427/ENSG00000135046/ENSG00000081041/ENSG00000111846/ENSG00000001617/ENSG00000169245/ENSG00000169248/ENSG00000118257/ENSG00000117525/ENSG00000126785/ENSG00000120217/ENSG00000143184/ENSG00000108821/ENSG00000075223/ENSG00000189377/ENSG00000086548/ENSG00000142871…	7	ENSG00000171631/ENSG00000134853/ENSG00000126218/ENSG00000122861/ENSG00000165757/ENSG00000100292/ENSG00000165802
GO:0043062	extracellular structure organization	31/483	295/12942	1.93E-07	0.000130053	ENSG00000075618/ENSG00000139329/ENSG00000168542/ENSG00000167754/ENSG00000158874/ENSG00000275896/ENSG00000118523/ENSG00000118785/ENSG00000159753/ENSG00000196569/ENSG00000035862/ENSG00000171564/ENSG00000171812/ENSG00000138316/ENSG00000007952/ENSG00000169035/ENSG00000118137/ENSG00000140678/ENSG00000197859/ENSG00000133710/ENSG00000080573/ENSG00000144824/ENSG00000108821/ENSG00000142871/ENSG00000132692…	FSCN1/LUM/COL3A1/KLK5/APOA2/PRSS2/CTGF/SPP1/CARMIL2/LAMA2/TIMP2/FGB/COL8A2/ADAMTS14/NOX1/KLK7/APOA1/ITGAX/ADAMTSL2/SPINK5/COL5A3/PHLDB2/COL1A1/CYR61/BCAN/COL8A1/APOE/THBS1/FGG/MATN3/FMOD	31	22	ENSG00000139329/ENSG00000168542/ENSG00000167754/ENSG00000275896/ENSG00000118523/ENSG00000118785/ENSG00000159753/ENSG00000196569/ENSG00000171564/ENSG00000171812/ENSG00000138316/ENSG00000007952/ENSG00000169035/ENSG00000197859/ENSG00000133710/ENSG00000144824/ENSG00000108821/ENSG00000142871/ENSG00000144810/ENSG00000137801/ENSG00000171557/ENSG00000132031	9	ENSG00000075618/ENSG00000158874/ENSG00000035862/ENSG00000118137/ENSG00000140678/ENSG00000080573/ENSG00000132692/ENSG00000130203/ENSG00000122176
GO:0009617	response to bacterium	34/483	348/12942	2.83E-07	0.000156213	ENSG00000163220/ENSG00000003436/ENSG00000167754/ENSG00000140968/ENSG00000163739/ENSG00000163734/ENSG00000134326/ENSG00000169429/ENSG00000168961/ENSG00000081041/ENSG00000171564/ENSG00000148677/ENSG00000169035/ENSG00000091592/ENSG00000169245/ENSG00000090382/ENSG00000169248/ENSG00000143507/ENSG00000120217/ENSG00000133710/ENSG00000241635/ENSG00000184995/ENSG00000148344/ENSG00000131979/ENSG00000105974…	S100A9/TFPI/KLK5/IRF8/CXCL1/CXCL3/CMPK2/CXCL8/LGALS9/CXCL2/FGB/ANKRD1/KLK7/NLRP1/CXCL10/LYZ/CXCL11/DUSP10/CD274/SPINK5/UGT1A1/IFNE/PTGES/GCH1/CAV1/PPARGC1A/SPON2/CARD16/PTGER4/FOS/SPACA4/VGF/GJA1/PLSCR4	34	27	ENSG00000003436/ENSG00000167754/ENSG00000163739/ENSG00000163734/ENSG00000134326/ENSG00000169429/ENSG00000168961/ENSG00000081041/ENSG00000171564/ENSG00000148677/ENSG00000169035/ENSG00000091592/ENSG00000169245/ENSG00000090382/ENSG00000169248/ENSG00000143507/ENSG00000120217/ENSG00000133710/ENSG00000184995/ENSG00000131979/ENSG00000105974/ENSG00000159674/ENSG00000204397/ENSG00000171522/ENSG00000177202…	7	ENSG00000163220/ENSG00000140968/ENSG00000241635/ENSG00000148344/ENSG00000109819/ENSG00000170345/ENSG00000128564
GO:0030198	extracellular matrix organization	28/483	255/12942	3.09E-07	0.000156213	ENSG00000075618/ENSG00000139329/ENSG00000168542/ENSG00000167754/ENSG00000275896/ENSG00000118523/ENSG00000118785/ENSG00000159753/ENSG00000196569/ENSG00000035862/ENSG00000171564/ENSG00000171812/ENSG00000138316/ENSG00000007952/ENSG00000169035/ENSG00000140678/ENSG00000197859/ENSG00000133710/ENSG00000080573/ENSG00000144824/ENSG00000108821/ENSG00000142871/ENSG00000132692/ENSG00000144810/ENSG00000137801…	FSCN1/LUM/COL3A1/KLK5/PRSS2/CTGF/SPP1/CARMIL2/LAMA2/TIMP2/FGB/COL8A2/ADAMTS14/NOX1/KLK7/ITGAX/ADAMTSL2/SPINK5/COL5A3/PHLDB2/COL1A1/CYR61/BCAN/COL8A1/THBS1/FGG/MATN3/FMOD	28	22	ENSG00000139329/ENSG00000168542/ENSG00000167754/ENSG00000275896/ENSG00000118523/ENSG00000118785/ENSG00000159753/ENSG00000196569/ENSG00000171564/ENSG00000171812/ENSG00000138316/ENSG00000007952/ENSG00000169035/ENSG00000197859/ENSG00000133710/ENSG00000144824/ENSG00000108821/ENSG00000142871/ENSG00000144810/ENSG00000137801/ENSG00000171557/ENSG00000132031	6	ENSG00000075618/ENSG00000035862/ENSG00000140678/ENSG00000080573/ENSG00000132692/ENSG00000122176
GO:0006935	chemotaxis	37/483	402/12942	3.75E-07	0.000161388	ENSG00000163220/ENSG00000075213/ENSG00000196569/ENSG00000163739/ENSG00000163734/ENSG00000134853/ENSG00000169429/ENSG00000168961/ENSG00000135046/ENSG00000081041/ENSG00000001617/ENSG00000006468/ENSG00000169245/ENSG00000105711/ENSG00000118137/ENSG00000169248/ENSG00000157168/ENSG00000147862/ENSG00000118257/ENSG00000117525/ENSG00000074047/ENSG00000160593/ENSG00000187474/ENSG00000122861/ENSG00000143184…	S100A9/SEMA3A/LAMA2/CXCL1/CXCL3/PDGFRA/CXCL8/LGALS9/ANXA1/CXCL2/SEMA3F/ETV1/CXCL10/SCN1B/APOA1/CXCL11/NRG1/NFIB/NRP2/F3/GLI2/JAML/FPR3/PLAU/XCL1/ALCAM/SEMA3C/CXCL17/SPON2/CX3CL1/PTPRO/CYR61/PLXNB3/THBS1/RELN/NTN1/SHANK3	37	29	ENSG00000075213/ENSG00000196569/ENSG00000163739/ENSG00000163734/ENSG00000169429/ENSG00000168961/ENSG00000135046/ENSG00000081041/ENSG00000001617/ENSG00000006468/ENSG00000169245/ENSG00000105711/ENSG00000169248/ENSG00000157168/ENSG00000147862/ENSG00000118257/ENSG00000117525/ENSG00000074047/ENSG00000143184/ENSG00000170017/ENSG00000075223/ENSG00000189377/ENSG00000159674/ENSG00000006210/ENSG00000151490…	8	ENSG00000163220/ENSG00000134853/ENSG00000118137/ENSG00000160593/ENSG00000187474/ENSG00000122861/ENSG00000065320/ENSG00000251322
GO:0042330	taxis	37/483	403/12942	3.99E-07	0.000161388	ENSG00000163220/ENSG00000075213/ENSG00000196569/ENSG00000163739/ENSG00000163734/ENSG00000134853/ENSG00000169429/ENSG00000168961/ENSG00000135046/ENSG00000081041/ENSG00000001617/ENSG00000006468/ENSG00000169245/ENSG00000105711/ENSG00000118137/ENSG00000169248/ENSG00000157168/ENSG00000147862/ENSG00000118257/ENSG00000117525/ENSG00000074047/ENSG00000160593/ENSG00000187474/ENSG00000122861/ENSG00000143184…	S100A9/SEMA3A/LAMA2/CXCL1/CXCL3/PDGFRA/CXCL8/LGALS9/ANXA1/CXCL2/SEMA3F/ETV1/CXCL10/SCN1B/APOA1/CXCL11/NRG1/NFIB/NRP2/F3/GLI2/JAML/FPR3/PLAU/XCL1/ALCAM/SEMA3C/CXCL17/SPON2/CX3CL1/PTPRO/CYR61/PLXNB3/THBS1/RELN/NTN1/SHANK3	37	29	ENSG00000075213/ENSG00000196569/ENSG00000163739/ENSG00000163734/ENSG00000169429/ENSG00000168961/ENSG00000135046/ENSG00000081041/ENSG00000001617/ENSG00000006468/ENSG00000169245/ENSG00000105711/ENSG00000169248/ENSG00000157168/ENSG00000147862/ENSG00000118257/ENSG00000117525/ENSG00000074047/ENSG00000143184/ENSG00000170017/ENSG00000075223/ENSG00000189377/ENSG00000159674/ENSG00000006210/ENSG00000151490…	8	ENSG00000163220/ENSG00000134853/ENSG00000118137/ENSG00000160593/ENSG00000187474/ENSG00000122861/ENSG00000065320/ENSG00000251322
GO:0006959	humoral immune response	18/483	121/12942	5.23E-07	0.0001923	ENSG00000163220/ENSG00000167754/ENSG00000275896/ENSG00000000971/ENSG00000039537/ENSG00000120885/ENSG00000171564/ENSG00000115386/ENSG00000130303/ENSG00000169035/ENSG00000090382/ENSG00000112149/ENSG00000177455/ENSG00000197766/ENSG00000159403/ENSG00000133710/ENSG00000184995/ENSG00000159674	S100A9/KLK5/PRSS2/CFH/C6/CLU/FGB/REG1A/BST2/KLK7/LYZ/CD83/CD19/CFD/C1R/SPINK5/IFNE/SPON2	18	13	ENSG00000167754/ENSG00000275896/ENSG00000000971/ENSG00000039537/ENSG00000171564/ENSG00000115386/ENSG00000130303/ENSG00000169035/ENSG00000090382/ENSG00000159403/ENSG00000133710/ENSG00000184995/ENSG00000159674	5	ENSG00000163220/ENSG00000120885/ENSG00000112149/ENSG00000177455/ENSG00000197766
GO:0072376	protein activation cascade	11/483	48/12942	1.13E-06	0.00038016	ENSG00000003436/ENSG00000000971/ENSG00000039537/ENSG00000120885/ENSG00000171564/ENSG00000126218/ENSG00000177455/ENSG00000117525/ENSG00000197766/ENSG00000159403/ENSG00000171557	TFPI/CFH/C6/CLU/FGB/F10/CD19/F3/CFD/C1R/FGG	11	7	ENSG00000003436/ENSG00000000971/ENSG00000039537/ENSG00000171564/ENSG00000117525/ENSG00000159403/ENSG00000171557	4	ENSG00000120885/ENSG00000126218/ENSG00000177455/ENSG00000197766
GO:0051271	negative regulation of cellular component movement	25/483	227/12942	1.26E-06	0.000393361	ENSG00000168542/ENSG00000075213/ENSG00000115461/ENSG00000067798/ENSG00000001617/ENSG00000130303/ENSG00000089225/ENSG00000175471/ENSG00000175538/ENSG00000157168/ENSG00000153233/ENSG00000143507/ENSG00000133121/ENSG00000130988/ENSG00000144824/ENSG00000075223/ENSG00000100292/ENSG00000109819/ENSG00000006210/ENSG00000151490/ENSG00000198753/ENSG00000130203/ENSG00000171522/ENSG00000137801/ENSG00000111348	COL3A1/SEMA3A/IGFBP5/NAV3/SEMA3F/BST2/TBX5/MCTP1/KCNE3/NRG1/PTPRR/DUSP10/STARD13/RGN/PHLDB2/SEMA3C/HMOX1/PPARGC1A/CX3CL1/PTPRO/PLXNB3/APOE/PTGER4/THBS1/ARHGDIB	25	20	ENSG00000168542/ENSG00000075213/ENSG00000115461/ENSG00000067798/ENSG00000001617/ENSG00000130303/ENSG00000175471/ENSG00000175538/ENSG00000157168/ENSG00000153233/ENSG00000143507/ENSG00000133121/ENSG00000144824/ENSG00000075223/ENSG00000006210/ENSG00000151490/ENSG00000198753/ENSG00000171522/ENSG00000137801/ENSG00000111348	5	ENSG00000089225/ENSG00000130988/ENSG00000100292/ENSG00000109819/ENSG00000130203
GO:0009611	response to wounding	41/483	500/12942	1.82E-06	0.000479597	ENSG00000168542/ENSG00000163220/ENSG00000003436/ENSG00000076706/ENSG00000109205/ENSG00000159184/ENSG00000118523/ENSG00000118785/ENSG00000159753/ENSG00000134853/ENSG00000151012/ENSG00000017427/ENSG00000135046/ENSG00000227877/ENSG00000171564/ENSG00000126218/ENSG00000136267/ENSG00000118137/ENSG00000157168/ENSG00000143507/ENSG00000117525/ENSG00000160593/ENSG00000057019/ENSG00000115718/ENSG00000167755…	COL3A1/S100A9/TFPI/MCAM/ODAM/HOXB13/CTGF/SPP1/CARMIL2/PDGFRA/SLC7A11/IGF1/ANXA1/MRLN/FGB/F10/DGKB/APOA1/NRG1/DUSP10/F3/JAML/DCBLD2/PROC/KLK6/P2RX1/PLAU/KCNK2/CAV1/PHLDB2/COL1A1/HMOX1/ANXA5/CX3CL1/CYR61/APOE/POU5F1/THBS1/GJA1/FGG/DGKK	41	29	ENSG00000168542/ENSG00000003436/ENSG00000076706/ENSG00000109205/ENSG00000118523/ENSG00000118785/ENSG00000159753/ENSG00000151012/ENSG00000017427/ENSG00000135046/ENSG00000171564/ENSG00000136267/ENSG00000157168/ENSG00000143507/ENSG00000117525/ENSG00000057019/ENSG00000115718/ENSG00000167755/ENSG00000082482/ENSG00000105974/ENSG00000144824/ENSG00000108821/ENSG00000164111/ENSG00000006210/ENSG00000142871…	12	ENSG00000163220/ENSG00000159184/ENSG00000134853/ENSG00000227877/ENSG00000126218/ENSG00000118137/ENSG00000160593/ENSG00000108405/ENSG00000122861/ENSG00000100292/ENSG00000130203/ENSG00000274588
GO:0043588	skin development	25/483	232/12942	1.89E-06	0.000479597	ENSG00000205426/ENSG00000203783/ENSG00000168542/ENSG00000196139/ENSG00000167754/ENSG00000115461/ENSG00000185479/ENSG00000135046/ENSG00000135480/ENSG00000125285/ENSG00000099284/ENSG00000212724/ENSG00000170523/ENSG00000179148/ENSG00000133710/ENSG00000144452/ENSG00000134363/ENSG00000169474/ENSG00000080573/ENSG00000108821/ENSG00000170454/ENSG00000167767/ENSG00000179477/ENSG00000205869/ENSG00000103089	KRT81/PRR9/COL3A1/AKR1C3/KLK5/IGFBP5/KRT6B/ANXA1/KRT7/SOX21/H2AFY2/KRTAP2-3/KRT83/ALOXE3/SPINK5/ABCA12/FST/SPRR1A/COL5A3/COL1A1/KRT75/KRT80/ALOX12B/KRTAP5-1/FA2H	25	20	ENSG00000205426/ENSG00000168542/ENSG00000196139/ENSG00000167754/ENSG00000115461/ENSG00000185479/ENSG00000135046/ENSG00000135480/ENSG00000125285/ENSG00000212724/ENSG00000170523/ENSG00000133710/ENSG00000144452/ENSG00000134363/ENSG00000169474/ENSG00000108821/ENSG00000170454/ENSG00000167767/ENSG00000205869/ENSG00000103089	5	ENSG00000203783/ENSG00000099284/ENSG00000179148/ENSG00000080573/ENSG00000179477
GO:0048514	blood vessel morphogenesis	37/483	431/12942	2.03E-06	0.000479597	ENSG00000168542/ENSG00000076706/ENSG00000048052/ENSG00000159184/ENSG00000005981/ENSG00000039537/ENSG00000118523/ENSG00000134853/ENSG00000169429/ENSG00000120937/ENSG00000135046/ENSG00000171812/ENSG00000007952/ENSG00000089225/ENSG00000169245/ENSG00000239697/ENSG00000081479/ENSG00000118257/ENSG00000117525/ENSG00000126785/ENSG00000133121/ENSG00000133710/ENSG00000105538/ENSG00000240583/ENSG00000105974…	COL3A1/MCAM/HDAC9/HOXB13/ASB4/C6/CTGF/PDGFRA/CXCL8/NPPB/ANXA1/COL8A2/NOX1/TBX5/CXCL10/TNFSF12/LRP2/NRP2/F3/RHOJ/STARD13/SPINK5/RASIP1/AQP1/CAV1/JCAD/CXCL17/HMOX1/ADM2/CX3CL1/SAT1/CYR61/COL8A1/APOE/THBS1/SOX4/GJA1	37	29	ENSG00000168542/ENSG00000076706/ENSG00000048052/ENSG00000005981/ENSG00000039537/ENSG00000118523/ENSG00000169429/ENSG00000135046/ENSG00000171812/ENSG00000007952/ENSG00000169245/ENSG00000239697/ENSG00000081479/ENSG00000118257/ENSG00000117525/ENSG00000126785/ENSG00000133121/ENSG00000133710/ENSG00000105538/ENSG00000105974/ENSG00000189377/ENSG00000128165/ENSG00000006210/ENSG00000130066/ENSG00000142871…	8	ENSG00000159184/ENSG00000134853/ENSG00000120937/ENSG00000089225/ENSG00000240583/ENSG00000165757/ENSG00000100292/ENSG00000130203
GO:0060337	type I interferon signaling pathway	13/483	72/12942	2.19E-06	0.000479597	ENSG00000111335/ENSG00000132530/ENSG00000140968/ENSG00000119917/ENSG00000183486/ENSG00000134321/ENSG00000165949/ENSG00000130303/ENSG00000119922/ENSG00000135114/ENSG00000172183/ENSG00000162645/ENSG00000185745	OAS2/XAF1/IRF8/IFIT3/MX2/RSAD2/IFI27/BST2/IFIT2/OASL/ISG20/GBP2/IFIT1	13	12	ENSG00000111335/ENSG00000132530/ENSG00000119917/ENSG00000183486/ENSG00000134321/ENSG00000165949/ENSG00000130303/ENSG00000119922/ENSG00000135114/ENSG00000172183/ENSG00000162645/ENSG00000185745	1	ENSG00000140968
GO:0071357	cellular response to type I interferon	13/483	72/12942	2.19E-06	0.000479597	ENSG00000111335/ENSG00000132530/ENSG00000140968/ENSG00000119917/ENSG00000183486/ENSG00000134321/ENSG00000165949/ENSG00000130303/ENSG00000119922/ENSG00000135114/ENSG00000172183/ENSG00000162645/ENSG00000185745	OAS2/XAF1/IRF8/IFIT3/MX2/RSAD2/IFI27/BST2/IFIT2/OASL/ISG20/GBP2/IFIT1	13	12	ENSG00000111335/ENSG00000132530/ENSG00000119917/ENSG00000183486/ENSG00000134321/ENSG00000165949/ENSG00000130303/ENSG00000119922/ENSG00000135114/ENSG00000172183/ENSG00000162645/ENSG00000185745	1	ENSG00000140968
GO:0044057	regulation of system process	32/483	347/12942	2.25E-06	0.000479597	ENSG00000075213/ENSG00000115461/ENSG00000158874/ENSG00000171385/ENSG00000118523/ENSG00000017427/ENSG00000120937/ENSG00000130433/ENSG00000175084/ENSG00000171564/ENSG00000132911/ENSG00000105711/ENSG00000175538/ENSG00000118137/ENSG00000114854/ENSG00000157168/ENSG00000196557/ENSG00000075073/ENSG00000198947/ENSG00000147246/ENSG00000171298/ENSG00000118160/ENSG00000108405/ENSG00000240583/ENSG00000131979…	SEMA3A/IGFBP5/APOA2/KCND3/CTGF/IGF1/NPPB/CACNG6/DES/FGB/NMUR2/SCN1B/KCNE3/APOA1/TNNC1/NRG1/CACNA1H/TACR2/DMD/HTR2C/GAA/SLC8A2/P2RX1/AQP1/GCH1/CAV1/KCNJ2/PPARGC1A/ACPP/PTPRO/GJA1/FGG	32	18	ENSG00000075213/ENSG00000115461/ENSG00000118523/ENSG00000017427/ENSG00000130433/ENSG00000171564/ENSG00000132911/ENSG00000105711/ENSG00000175538/ENSG00000157168/ENSG00000075073/ENSG00000198947/ENSG00000131979/ENSG00000105974/ENSG00000123700/ENSG00000151490/ENSG00000152661/ENSG00000171557	14	ENSG00000158874/ENSG00000171385/ENSG00000120937/ENSG00000175084/ENSG00000118137/ENSG00000114854/ENSG00000196557/ENSG00000147246/ENSG00000171298/ENSG00000118160/ENSG00000108405/ENSG00000240583/ENSG00000109819/ENSG00000014257
GO:0061041	regulation of wound healing	15/483	96/12942	2.47E-06	0.000500027	ENSG00000163220/ENSG00000003436/ENSG00000134853/ENSG00000135046/ENSG00000171564/ENSG00000143507/ENSG00000117525/ENSG00000115718/ENSG00000122861/ENSG00000105974/ENSG00000144824/ENSG00000130203/ENSG00000137801/ENSG00000152661/ENSG00000171557	S100A9/TFPI/PDGFRA/ANXA1/FGB/DUSP10/F3/PROC/PLAU/CAV1/PHLDB2/APOE/THBS1/GJA1/FGG	15	11	ENSG00000003436/ENSG00000135046/ENSG00000171564/ENSG00000143507/ENSG00000117525/ENSG00000115718/ENSG00000105974/ENSG00000144824/ENSG00000137801/ENSG00000152661/ENSG00000171557	4	ENSG00000163220/ENSG00000134853/ENSG00000122861/ENSG00000130203
GO:0098542	defense response to other organism	29/483	305/12942	3.71E-06	0.000684675	ENSG00000137959/ENSG00000163220/ENSG00000167754/ENSG00000111335/ENSG00000117228/ENSG00000163565/ENSG00000140968/ENSG00000119917/ENSG00000183486/ENSG00000134321/ENSG00000171564/ENSG00000105497/ENSG00000130303/ENSG00000169035/ENSG00000091592/ENSG00000169245/ENSG00000090382/ENSG00000119922/ENSG00000168062/ENSG00000132274/ENSG00000135114/ENSG00000133710/ENSG00000172183/ENSG00000184995/ENSG00000159674…	IFI44L/S100A9/KLK5/OAS2/GBP1/IFI16/IRF8/IFIT3/MX2/RSAD2/FGB/ZNF175/BST2/KLK7/NLRP1/CXCL10/LYZ/IFIT2/BATF2/TRIM22/OASL/SPINK5/ISG20/IFNE/SPON2/IFNL1/SPACA4/VGF/IFIT1	29	26	ENSG00000137959/ENSG00000167754/ENSG00000111335/ENSG00000117228/ENSG00000163565/ENSG00000119917/ENSG00000183486/ENSG00000134321/ENSG00000171564/ENSG00000105497/ENSG00000130303/ENSG00000169035/ENSG00000091592/ENSG00000169245/ENSG00000090382/ENSG00000119922/ENSG00000168062/ENSG00000132274/ENSG00000135114/ENSG00000133710/ENSG00000172183/ENSG00000184995/ENSG00000159674/ENSG00000182393/ENSG00000177202…	3	ENSG00000163220/ENSG00000140968/ENSG00000128564
GO:0061045	negative regulation of wound healing	11/483	54/12942	3.90E-06	0.000684675	ENSG00000003436/ENSG00000134853/ENSG00000171564/ENSG00000143507/ENSG00000115718/ENSG00000122861/ENSG00000144824/ENSG00000130203/ENSG00000137801/ENSG00000152661/ENSG00000171557	TFPI/PDGFRA/FGB/DUSP10/PROC/PLAU/PHLDB2/APOE/THBS1/GJA1/FGG	11	8	ENSG00000003436/ENSG00000171564/ENSG00000143507/ENSG00000115718/ENSG00000144824/ENSG00000137801/ENSG00000152661/ENSG00000171557	3	ENSG00000134853/ENSG00000122861/ENSG00000130203
GO:0008015	blood circulation	32/483	357/12942	4.12E-06	0.000684675	ENSG00000075213/ENSG00000171385/ENSG00000118523/ENSG00000102032/ENSG00000120937/ENSG00000130433/ENSG00000175084/ENSG00000173391/ENSG00000171564/ENSG00000007952/ENSG00000169245/ENSG00000166833/ENSG00000105711/ENSG00000175538/ENSG00000005187/ENSG00000114854/ENSG00000196557/ENSG00000075073/ENSG00000198947/ENSG00000171298/ENSG00000118160/ENSG00000108405/ENSG00000131979/ENSG00000105974/ENSG00000123700…	SEMA3A/KCND3/CTGF/RENBP/NPPB/CACNG6/DES/OLR1/FGB/NOX1/CXCL10/NAV2/SCN1B/KCNE3/ACSM3/TNNC1/CACNA1H/TACR2/DMD/GAA/SLC8A2/P2RX1/GCH1/CAV1/KCNJ2/HMOX1/ADM2/APLF/PTPRO/APOE/GJA1/FGG	32	17	ENSG00000075213/ENSG00000118523/ENSG00000130433/ENSG00000171564/ENSG00000007952/ENSG00000169245/ENSG00000105711/ENSG00000175538/ENSG00000075073/ENSG00000198947/ENSG00000131979/ENSG00000105974/ENSG00000123700/ENSG00000128165/ENSG00000151490/ENSG00000152661/ENSG00000171557	15	ENSG00000171385/ENSG00000102032/ENSG00000120937/ENSG00000175084/ENSG00000173391/ENSG00000166833/ENSG00000005187/ENSG00000114854/ENSG00000196557/ENSG00000171298/ENSG00000118160/ENSG00000108405/ENSG00000100292/ENSG00000169621/ENSG00000130203
GO:0050900	leukocyte migration	27/483	274/12942	4.13E-06	0.000684675	ENSG00000163220/ENSG00000092068/ENSG00000163739/ENSG00000163734/ENSG00000169429/ENSG00000168961/ENSG00000151012/ENSG00000135046/ENSG00000081041/ENSG00000173391/ENSG00000169245/ENSG00000169248/ENSG00000140678/ENSG00000188404/ENSG00000160593/ENSG00000115718/ENSG00000187474/ENSG00000143184/ENSG00000105974/ENSG00000108821/ENSG00000189377/ENSG00000086548/ENSG00000100292/ENSG00000006210/ENSG00000151490…	S100A9/SLC7A8/CXCL1/CXCL3/CXCL8/LGALS9/SLC7A11/ANXA1/CXCL2/OLR1/CXCL10/CXCL11/ITGAX/SELL/JAML/PROC/FPR3/XCL1/CAV1/COL1A1/CXCL17/CEACAM6/HMOX1/CX3CL1/PTPRO/PTGER4/THBS1	27	20	ENSG00000163739/ENSG00000163734/ENSG00000169429/ENSG00000168961/ENSG00000151012/ENSG00000135046/ENSG00000081041/ENSG00000169245/ENSG00000169248/ENSG00000188404/ENSG00000115718/ENSG00000143184/ENSG00000105974/ENSG00000108821/ENSG00000189377/ENSG00000086548/ENSG00000006210/ENSG00000151490/ENSG00000171522/ENSG00000137801	7	ENSG00000163220/ENSG00000092068/ENSG00000173391/ENSG00000140678/ENSG00000160593/ENSG00000187474/ENSG00000100292
GO:1903035	negative regulation of response to wounding	12/483	65/12942	4.23E-06	0.000684675	ENSG00000003436/ENSG00000118785/ENSG00000134853/ENSG00000171564/ENSG00000143507/ENSG00000115718/ENSG00000122861/ENSG00000144824/ENSG00000130203/ENSG00000137801/ENSG00000152661/ENSG00000171557	TFPI/SPP1/PDGFRA/FGB/DUSP10/PROC/PLAU/PHLDB2/APOE/THBS1/GJA1/FGG	12	9	ENSG00000003436/ENSG00000118785/ENSG00000171564/ENSG00000143507/ENSG00000115718/ENSG00000144824/ENSG00000137801/ENSG00000152661/ENSG00000171557	3	ENSG00000134853/ENSG00000122861/ENSG00000130203
GO:0003013	circulatory system process	32/483	359/12942	4.64E-06	0.000717964	ENSG00000075213/ENSG00000171385/ENSG00000118523/ENSG00000102032/ENSG00000120937/ENSG00000130433/ENSG00000175084/ENSG00000173391/ENSG00000171564/ENSG00000007952/ENSG00000169245/ENSG00000166833/ENSG00000105711/ENSG00000175538/ENSG00000005187/ENSG00000114854/ENSG00000196557/ENSG00000075073/ENSG00000198947/ENSG00000171298/ENSG00000118160/ENSG00000108405/ENSG00000131979/ENSG00000105974/ENSG00000123700…	SEMA3A/KCND3/CTGF/RENBP/NPPB/CACNG6/DES/OLR1/FGB/NOX1/CXCL10/NAV2/SCN1B/KCNE3/ACSM3/TNNC1/CACNA1H/TACR2/DMD/GAA/SLC8A2/P2RX1/GCH1/CAV1/KCNJ2/HMOX1/ADM2/APLF/PTPRO/APOE/GJA1/FGG	32	17	ENSG00000075213/ENSG00000118523/ENSG00000130433/ENSG00000171564/ENSG00000007952/ENSG00000169245/ENSG00000105711/ENSG00000175538/ENSG00000075073/ENSG00000198947/ENSG00000131979/ENSG00000105974/ENSG00000123700/ENSG00000128165/ENSG00000151490/ENSG00000152661/ENSG00000171557	15	ENSG00000171385/ENSG00000102032/ENSG00000120937/ENSG00000175084/ENSG00000173391/ENSG00000166833/ENSG00000005187/ENSG00000114854/ENSG00000196557/ENSG00000171298/ENSG00000118160/ENSG00000108405/ENSG00000100292/ENSG00000169621/ENSG00000130203
GO:0034340	response to type I interferon	13/483	77/12942	4.79E-06	0.000717964	ENSG00000111335/ENSG00000132530/ENSG00000140968/ENSG00000119917/ENSG00000183486/ENSG00000134321/ENSG00000165949/ENSG00000130303/ENSG00000119922/ENSG00000135114/ENSG00000172183/ENSG00000162645/ENSG00000185745	OAS2/XAF1/IRF8/IFIT3/MX2/RSAD2/IFI27/BST2/IFIT2/OASL/ISG20/GBP2/IFIT1	13	12	ENSG00000111335/ENSG00000132530/ENSG00000119917/ENSG00000183486/ENSG00000134321/ENSG00000165949/ENSG00000130303/ENSG00000119922/ENSG00000135114/ENSG00000172183/ENSG00000162645/ENSG00000185745	1	ENSG00000140968
GO:0050818	regulation of coagulation	12/483	66/12942	5.00E-06	0.000722259	ENSG00000163220/ENSG00000003436/ENSG00000134853/ENSG00000171564/ENSG00000117525/ENSG00000115718/ENSG00000122861/ENSG00000105974/ENSG00000164111/ENSG00000130203/ENSG00000137801/ENSG00000171557	S100A9/TFPI/PDGFRA/FGB/F3/PROC/PLAU/CAV1/ANXA5/APOE/THBS1/FGG	12	8	ENSG00000003436/ENSG00000171564/ENSG00000117525/ENSG00000115718/ENSG00000105974/ENSG00000164111/ENSG00000137801/ENSG00000171557	4	ENSG00000163220/ENSG00000134853/ENSG00000122861/ENSG00000130203
GO:1903034	regulation of response to wounding	16/483	118/12942	7.69E-06	0.001072233	ENSG00000163220/ENSG00000003436/ENSG00000118785/ENSG00000134853/ENSG00000135046/ENSG00000171564/ENSG00000143507/ENSG00000117525/ENSG00000115718/ENSG00000122861/ENSG00000105974/ENSG00000144824/ENSG00000130203/ENSG00000137801/ENSG00000152661/ENSG00000171557	S100A9/TFPI/SPP1/PDGFRA/ANXA1/FGB/DUSP10/F3/PROC/PLAU/CAV1/PHLDB2/APOE/THBS1/GJA1/FGG	16	12	ENSG00000003436/ENSG00000118785/ENSG00000135046/ENSG00000171564/ENSG00000143507/ENSG00000117525/ENSG00000115718/ENSG00000105974/ENSG00000144824/ENSG00000137801/ENSG00000152661/ENSG00000171557	4	ENSG00000163220/ENSG00000134853/ENSG00000122861/ENSG00000130203
GO:0001568	blood vessel development	39/483	495/12942	8.47E-06	0.001141994	ENSG00000168542/ENSG00000076706/ENSG00000048052/ENSG00000159184/ENSG00000005981/ENSG00000039537/ENSG00000118523/ENSG00000134853/ENSG00000169429/ENSG00000120937/ENSG00000135046/ENSG00000171812/ENSG00000007952/ENSG00000089225/ENSG00000169245/ENSG00000239697/ENSG00000081479/ENSG00000118257/ENSG00000117525/ENSG00000126785/ENSG00000133121/ENSG00000133710/ENSG00000105538/ENSG00000240583/ENSG00000105974…	COL3A1/MCAM/HDAC9/HOXB13/ASB4/C6/CTGF/PDGFRA/CXCL8/NPPB/ANXA1/COL8A2/NOX1/TBX5/CXCL10/TNFSF12/LRP2/NRP2/F3/RHOJ/STARD13/SPINK5/RASIP1/AQP1/CAV1/JCAD/COL1A1/SEMA3C/CXCL17/HMOX1/ADM2/CX3CL1/SAT1/CYR61/COL8A1/APOE/THBS1/SOX4/GJA1	39	31	ENSG00000168542/ENSG00000076706/ENSG00000048052/ENSG00000005981/ENSG00000039537/ENSG00000118523/ENSG00000169429/ENSG00000135046/ENSG00000171812/ENSG00000007952/ENSG00000169245/ENSG00000239697/ENSG00000081479/ENSG00000118257/ENSG00000117525/ENSG00000126785/ENSG00000133121/ENSG00000133710/ENSG00000105538/ENSG00000105974/ENSG00000108821/ENSG00000075223/ENSG00000189377/ENSG00000128165/ENSG00000006210…	8	ENSG00000159184/ENSG00000134853/ENSG00000120937/ENSG00000089225/ENSG00000240583/ENSG00000165757/ENSG00000100292/ENSG00000130203
GO:0008544	epidermis development	26/483	269/12942	8.82E-06	0.001150051	ENSG00000205426/ENSG00000203783/ENSG00000196139/ENSG00000167754/ENSG00000115461/ENSG00000159184/ENSG00000184564/ENSG00000118523/ENSG00000185479/ENSG00000135046/ENSG00000006611/ENSG00000135480/ENSG00000125285/ENSG00000099284/ENSG00000212724/ENSG00000169035/ENSG00000170523/ENSG00000133710/ENSG00000144452/ENSG00000134363/ENSG00000175315/ENSG00000169474/ENSG00000170454/ENSG00000167767/ENSG00000205869…	KRT81/PRR9/AKR1C3/KLK5/IGFBP5/HOXB13/SLITRK6/CTGF/KRT6B/ANXA1/USH1C/KRT7/SOX21/H2AFY2/KRTAP2-3/KLK7/KRT83/SPINK5/ABCA12/FST/CST6/SPRR1A/KRT75/KRT80/KRTAP5-1/FA2H	26	22	ENSG00000205426/ENSG00000196139/ENSG00000167754/ENSG00000115461/ENSG00000184564/ENSG00000118523/ENSG00000185479/ENSG00000135046/ENSG00000135480/ENSG00000125285/ENSG00000212724/ENSG00000169035/ENSG00000170523/ENSG00000133710/ENSG00000144452/ENSG00000134363/ENSG00000175315/ENSG00000169474/ENSG00000170454/ENSG00000167767/ENSG00000205869/ENSG00000103089	4	ENSG00000203783/ENSG00000159184/ENSG00000006611/ENSG00000099284
GO:0010469	regulation of signaling receptor activity	28/483	303/12942	9.38E-06	0.00117317	ENSG00000118523/ENSG00000118785/ENSG00000163739/ENSG00000163734/ENSG00000169429/ENSG00000017427/ENSG00000078579/ENSG00000120937/ENSG00000081041/ENSG00000115386/ENSG00000161955/ENSG00000169245/ENSG00000239697/ENSG00000169248/ENSG00000157168/ENSG00000198576/ENSG00000184995/ENSG00000122861/ENSG00000143184/ENSG00000121858/ENSG00000197273/ENSG00000128165/ENSG00000109819/ENSG00000006210/ENSG00000182393…	CTGF/SPP1/CXCL1/CXCL3/CXCL8/IGF1/FGF20/NPPB/CXCL2/REG1A/TNFSF13/CXCL10/TNFSF12/CXCL11/NRG1/ARC/IFNE/PLAU/XCL1/TNFSF10/GUCA2A/ADM2/PPARGC1A/CX3CL1/IFNL1/VGF/RELN/SHANK3	28	22	ENSG00000118523/ENSG00000118785/ENSG00000163739/ENSG00000163734/ENSG00000169429/ENSG00000017427/ENSG00000078579/ENSG00000081041/ENSG00000115386/ENSG00000161955/ENSG00000169245/ENSG00000239697/ENSG00000169248/ENSG00000157168/ENSG00000198576/ENSG00000184995/ENSG00000143184/ENSG00000121858/ENSG00000128165/ENSG00000006210/ENSG00000182393/ENSG00000189056	6	ENSG00000120937/ENSG00000122861/ENSG00000197273/ENSG00000109819/ENSG00000128564/ENSG00000251322
GO:0042060	wound healing	34/483	407/12942	9.58E-06	0.00117317	ENSG00000168542/ENSG00000163220/ENSG00000003436/ENSG00000076706/ENSG00000109205/ENSG00000159753/ENSG00000134853/ENSG00000151012/ENSG00000017427/ENSG00000135046/ENSG00000171564/ENSG00000126218/ENSG00000136267/ENSG00000157168/ENSG00000143507/ENSG00000117525/ENSG00000160593/ENSG00000057019/ENSG00000115718/ENSG00000167755/ENSG00000108405/ENSG00000122861/ENSG00000105974/ENSG00000144824/ENSG00000108821…	COL3A1/S100A9/TFPI/MCAM/ODAM/CARMIL2/PDGFRA/SLC7A11/IGF1/ANXA1/FGB/F10/DGKB/NRG1/DUSP10/F3/JAML/DCBLD2/PROC/KLK6/P2RX1/PLAU/CAV1/PHLDB2/COL1A1/HMOX1/ANXA5/CX3CL1/CYR61/APOE/THBS1/GJA1/FGG/DGKK	34	25	ENSG00000168542/ENSG00000003436/ENSG00000076706/ENSG00000109205/ENSG00000159753/ENSG00000151012/ENSG00000017427/ENSG00000135046/ENSG00000171564/ENSG00000136267/ENSG00000157168/ENSG00000143507/ENSG00000117525/ENSG00000057019/ENSG00000115718/ENSG00000167755/ENSG00000105974/ENSG00000144824/ENSG00000108821/ENSG00000164111/ENSG00000006210/ENSG00000142871/ENSG00000137801/ENSG00000152661/ENSG00000171557	9	ENSG00000163220/ENSG00000134853/ENSG00000126218/ENSG00000160593/ENSG00000108405/ENSG00000122861/ENSG00000100292/ENSG00000130203/ENSG00000274588
GO:0040013	negative regulation of locomotion	24/483	239/12942	1.03E-05	0.001221676	ENSG00000168542/ENSG00000075213/ENSG00000115461/ENSG00000067798/ENSG00000001617/ENSG00000130303/ENSG00000089225/ENSG00000175471/ENSG00000157168/ENSG00000153233/ENSG00000143507/ENSG00000133121/ENSG00000130988/ENSG00000144824/ENSG00000075223/ENSG00000100292/ENSG00000109819/ENSG00000006210/ENSG00000151490/ENSG00000198753/ENSG00000130203/ENSG00000171522/ENSG00000137801/ENSG00000111348	COL3A1/SEMA3A/IGFBP5/NAV3/SEMA3F/BST2/TBX5/MCTP1/NRG1/PTPRR/DUSP10/STARD13/RGN/PHLDB2/SEMA3C/HMOX1/PPARGC1A/CX3CL1/PTPRO/PLXNB3/APOE/PTGER4/THBS1/ARHGDIB	24	19	ENSG00000168542/ENSG00000075213/ENSG00000115461/ENSG00000067798/ENSG00000001617/ENSG00000130303/ENSG00000175471/ENSG00000157168/ENSG00000153233/ENSG00000143507/ENSG00000133121/ENSG00000144824/ENSG00000075223/ENSG00000006210/ENSG00000151490/ENSG00000198753/ENSG00000171522/ENSG00000137801/ENSG00000111348	5	ENSG00000089225/ENSG00000130988/ENSG00000100292/ENSG00000109819/ENSG00000130203
GO:0030193	regulation of blood coagulation	11/483	62/12942	1.58E-05	0.001777541	ENSG00000163220/ENSG00000003436/ENSG00000134853/ENSG00000171564/ENSG00000117525/ENSG00000115718/ENSG00000122861/ENSG00000105974/ENSG00000130203/ENSG00000137801/ENSG00000171557	S100A9/TFPI/PDGFRA/FGB/F3/PROC/PLAU/CAV1/APOE/THBS1/FGG	11	7	ENSG00000003436/ENSG00000171564/ENSG00000117525/ENSG00000115718/ENSG00000105974/ENSG00000137801/ENSG00000171557	4	ENSG00000163220/ENSG00000134853/ENSG00000122861/ENSG00000130203
GO:1900046	regulation of hemostasis	11/483	62/12942	1.58E-05	0.001777541	ENSG00000163220/ENSG00000003436/ENSG00000134853/ENSG00000171564/ENSG00000117525/ENSG00000115718/ENSG00000122861/ENSG00000105974/ENSG00000130203/ENSG00000137801/ENSG00000171557	S100A9/TFPI/PDGFRA/FGB/F3/PROC/PLAU/CAV1/APOE/THBS1/FGG	11	7	ENSG00000003436/ENSG00000171564/ENSG00000117525/ENSG00000115718/ENSG00000105974/ENSG00000137801/ENSG00000171557	4	ENSG00000163220/ENSG00000134853/ENSG00000122861/ENSG00000130203
GO:0030855	epithelial cell differentiation	38/483	492/12942	1.74E-05	0.001899492	ENSG00000205426/ENSG00000203783/ENSG00000106541/ENSG00000196139/ENSG00000167754/ENSG00000124429/ENSG00000159184/ENSG00000184564/ENSG00000185479/ENSG00000151012/ENSG00000135046/ENSG00000006611/ENSG00000135480/ENSG00000099284/ENSG00000187134/ENSG00000135374/ENSG00000178597/ENSG00000212724/ENSG00000170523/ENSG00000180251/ENSG00000157168/ENSG00000147862/ENSG00000115718/ENSG00000133710/ENSG00000125618…	KRT81/PRR9/AGR2/AKR1C3/KLK5/POF1B/HOXB13/SLITRK6/KRT6B/SLC7A11/ANXA1/USH1C/KRT7/H2AFY2/AKR1C1/ELF5/PSAPL1/KRTAP2-3/KRT83/SLC9A4/NRG1/NFIB/PROC/SPINK5/PAX8/EHF/ABCA12/SPRR1A/CAV1/KRT75/AKR1C2/KRT80/PTPRO/SPDEF/SOX4/GJA1/KRTAP5-1/FA2H	38	32	ENSG00000205426/ENSG00000106541/ENSG00000196139/ENSG00000167754/ENSG00000124429/ENSG00000184564/ENSG00000185479/ENSG00000151012/ENSG00000135046/ENSG00000135480/ENSG00000187134/ENSG00000135374/ENSG00000212724/ENSG00000170523/ENSG00000180251/ENSG00000157168/ENSG00000147862/ENSG00000115718/ENSG00000133710/ENSG00000135373/ENSG00000144452/ENSG00000169474/ENSG00000105974/ENSG00000170454/ENSG00000151632…	6	ENSG00000203783/ENSG00000159184/ENSG00000006611/ENSG00000099284/ENSG00000178597/ENSG00000125618
GO:0032496	response to lipopolysaccharide	23/483	231/12942	1.80E-05	0.001915465	ENSG00000003436/ENSG00000140968/ENSG00000163739/ENSG00000163734/ENSG00000134326/ENSG00000169429/ENSG00000168961/ENSG00000081041/ENSG00000148677/ENSG00000169245/ENSG00000169248/ENSG00000143507/ENSG00000120217/ENSG00000241635/ENSG00000148344/ENSG00000131979/ENSG00000109819/ENSG00000159674/ENSG00000204397/ENSG00000171522/ENSG00000170345/ENSG00000152661/ENSG00000114698	TFPI/IRF8/CXCL1/CXCL3/CMPK2/CXCL8/LGALS9/CXCL2/ANKRD1/CXCL10/CXCL11/DUSP10/CD274/UGT1A1/PTGES/GCH1/PPARGC1A/SPON2/CARD16/PTGER4/FOS/GJA1/PLSCR4	23	18	ENSG00000003436/ENSG00000163739/ENSG00000163734/ENSG00000134326/ENSG00000169429/ENSG00000168961/ENSG00000081041/ENSG00000148677/ENSG00000169245/ENSG00000169248/ENSG00000143507/ENSG00000120217/ENSG00000131979/ENSG00000159674/ENSG00000204397/ENSG00000171522/ENSG00000152661/ENSG00000114698	5	ENSG00000140968/ENSG00000241635/ENSG00000148344/ENSG00000109819/ENSG00000170345
GO:0031424	keratinization	12/483	75/12942	1.96E-05	0.00202873	ENSG00000205426/ENSG00000167754/ENSG00000185479/ENSG00000135480/ENSG00000212724/ENSG00000170523/ENSG00000133710/ENSG00000144452/ENSG00000169474/ENSG00000170454/ENSG00000167767/ENSG00000205869	KRT81/KLK5/KRT6B/KRT7/KRTAP2-3/KRT83/SPINK5/ABCA12/SPRR1A/KRT75/KRT80/KRTAP5-1	12	12	ENSG00000205426/ENSG00000167754/ENSG00000185479/ENSG00000135480/ENSG00000212724/ENSG00000170523/ENSG00000133710/ENSG00000144452/ENSG00000169474/ENSG00000170454/ENSG00000167767/ENSG00000205869	0
GO:0032102	negative regulation of response to external stimulus	22/483	217/12942	2.06E-05	0.00208452	ENSG00000003436/ENSG00000075213/ENSG00000118785/ENSG00000134853/ENSG00000171564/ENSG00000001617/ENSG00000118137/ENSG00000143507/ENSG00000115718/ENSG00000133710/ENSG00000122861/ENSG00000144824/ENSG00000075223/ENSG00000189377/ENSG00000151490/ENSG00000130203/ENSG00000204397/ENSG00000171522/ENSG00000137801/ENSG00000152661/ENSG00000171557/ENSG00000185745	TFPI/SEMA3A/SPP1/PDGFRA/FGB/SEMA3F/APOA1/DUSP10/PROC/SPINK5/PLAU/PHLDB2/SEMA3C/CXCL17/PTPRO/APOE/CARD16/PTGER4/THBS1/GJA1/FGG/IFIT1	22	18	ENSG00000003436/ENSG00000075213/ENSG00000118785/ENSG00000171564/ENSG00000001617/ENSG00000143507/ENSG00000115718/ENSG00000133710/ENSG00000144824/ENSG00000075223/ENSG00000189377/ENSG00000151490/ENSG00000204397/ENSG00000171522/ENSG00000137801/ENSG00000152661/ENSG00000171557/ENSG00000185745	4	ENSG00000134853/ENSG00000118137/ENSG00000122861/ENSG00000130203
GO:0050819	negative regulation of coagulation	9/483	43/12942	2.37E-05	0.002336011	ENSG00000003436/ENSG00000134853/ENSG00000171564/ENSG00000115718/ENSG00000122861/ENSG00000164111/ENSG00000130203/ENSG00000137801/ENSG00000171557	TFPI/PDGFRA/FGB/PROC/PLAU/ANXA5/APOE/THBS1/FGG	9	6	ENSG00000003436/ENSG00000171564/ENSG00000115718/ENSG00000164111/ENSG00000137801/ENSG00000171557	3	ENSG00000134853/ENSG00000122861/ENSG00000130203
GO:2000146	negative regulation of cell motility	21/483	204/12942	2.52E-05	0.002426771	ENSG00000168542/ENSG00000075213/ENSG00000115461/ENSG00000067798/ENSG00000130303/ENSG00000089225/ENSG00000175471/ENSG00000157168/ENSG00000153233/ENSG00000143507/ENSG00000133121/ENSG00000130988/ENSG00000144824/ENSG00000100292/ENSG00000109819/ENSG00000006210/ENSG00000198753/ENSG00000130203/ENSG00000171522/ENSG00000137801/ENSG00000111348	COL3A1/SEMA3A/IGFBP5/NAV3/BST2/TBX5/MCTP1/NRG1/PTPRR/DUSP10/STARD13/RGN/PHLDB2/HMOX1/PPARGC1A/CX3CL1/PLXNB3/APOE/PTGER4/THBS1/ARHGDIB	21	16	ENSG00000168542/ENSG00000075213/ENSG00000115461/ENSG00000067798/ENSG00000130303/ENSG00000175471/ENSG00000157168/ENSG00000153233/ENSG00000143507/ENSG00000133121/ENSG00000144824/ENSG00000006210/ENSG00000198753/ENSG00000171522/ENSG00000137801/ENSG00000111348	5	ENSG00000089225/ENSG00000130988/ENSG00000100292/ENSG00000109819/ENSG00000130203
GO:0019730	antimicrobial humoral response	10/483	54/12942	2.61E-05	0.002452424	ENSG00000163220/ENSG00000167754/ENSG00000275896/ENSG00000120885/ENSG00000171564/ENSG00000115386/ENSG00000169035/ENSG00000090382/ENSG00000133710/ENSG00000159674	S100A9/KLK5/PRSS2/CLU/FGB/REG1A/KLK7/LYZ/SPINK5/SPON2	10	8	ENSG00000167754/ENSG00000275896/ENSG00000171564/ENSG00000115386/ENSG00000169035/ENSG00000090382/ENSG00000133710/ENSG00000159674	2	ENSG00000163220/ENSG00000120885
GO:0010769	regulation of cell morphogenesis involved in differentiation	22/483	222/12942	2.94E-05	0.002640988	ENSG00000075213/ENSG00000131711/ENSG00000117228/ENSG00000118785/ENSG00000078018/ENSG00000171564/ENSG00000001617/ENSG00000171798/ENSG00000118137/ENSG00000157168/ENSG00000197959/ENSG00000198576/ENSG00000047597/ENSG00000075223/ENSG00000151490/ENSG00000198753/ENSG00000165802/ENSG00000130203/ENSG00000189056/ENSG00000171557/ENSG00000065320/ENSG00000251322	SEMA3A/MAP1B/GBP1/SPP1/MAP2/FGB/SEMA3F/KNDC1/APOA1/NRG1/DNM3/ARC/XK/SEMA3C/PTPRO/PLXNB3/NSMF/APOE/RELN/FGG/NTN1/SHANK3	22	16	ENSG00000075213/ENSG00000131711/ENSG00000117228/ENSG00000118785/ENSG00000078018/ENSG00000171564/ENSG00000001617/ENSG00000157168/ENSG00000197959/ENSG00000198576/ENSG00000047597/ENSG00000075223/ENSG00000151490/ENSG00000198753/ENSG00000189056/ENSG00000171557	6	ENSG00000171798/ENSG00000118137/ENSG00000165802/ENSG00000130203/ENSG00000065320/ENSG00000251322
GO:0097530	granulocyte migration	12/483	78/12942	2.94E-05	0.002640988	ENSG00000163220/ENSG00000163739/ENSG00000163734/ENSG00000169429/ENSG00000135046/ENSG00000081041/ENSG00000160593/ENSG00000143184/ENSG00000189377/ENSG00000006210/ENSG00000171522/ENSG00000137801	S100A9/CXCL1/CXCL3/CXCL8/ANXA1/CXCL2/JAML/XCL1/CXCL17/CX3CL1/PTGER4/THBS1	12	10	ENSG00000163739/ENSG00000163734/ENSG00000169429/ENSG00000135046/ENSG00000081041/ENSG00000143184/ENSG00000189377/ENSG00000006210/ENSG00000171522/ENSG00000137801	2	ENSG00000163220/ENSG00000160593
GO:0071621	granulocyte chemotaxis	11/483	67/12942	3.38E-05	0.002972408	ENSG00000163220/ENSG00000163739/ENSG00000163734/ENSG00000169429/ENSG00000135046/ENSG00000081041/ENSG00000160593/ENSG00000143184/ENSG00000189377/ENSG00000006210/ENSG00000137801	S100A9/CXCL1/CXCL3/CXCL8/ANXA1/CXCL2/JAML/XCL1/CXCL17/CX3CL1/THBS1	11	9	ENSG00000163739/ENSG00000163734/ENSG00000169429/ENSG00000135046/ENSG00000081041/ENSG00000143184/ENSG00000189377/ENSG00000006210/ENSG00000137801	2	ENSG00000163220/ENSG00000160593
GO:0002700	regulation of production of molecular mediator of immune response	13/483	92/12942	3.50E-05	0.003009807	ENSG00000167754/ENSG00000158874/ENSG00000156515/ENSG00000134321/ENSG00000161955/ENSG00000130303/ENSG00000169035/ENSG00000118137/ENSG00000133710/ENSG00000143184/ENSG00000100292/ENSG00000169621/ENSG00000159674	KLK5/APOA2/HK1/RSAD2/TNFSF13/BST2/KLK7/APOA1/SPINK5/XCL1/HMOX1/APLF/SPON2	13	9	ENSG00000167754/ENSG00000156515/ENSG00000134321/ENSG00000161955/ENSG00000130303/ENSG00000169035/ENSG00000133710/ENSG00000143184/ENSG00000159674	4	ENSG00000158874/ENSG00000118137/ENSG00000100292/ENSG00000169621
GO:0030336	negative regulation of cell migration	20/483	194/12942	3.83E-05	0.003229413	ENSG00000168542/ENSG00000075213/ENSG00000115461/ENSG00000067798/ENSG00000130303/ENSG00000089225/ENSG00000175471/ENSG00000157168/ENSG00000153233/ENSG00000143507/ENSG00000133121/ENSG00000144824/ENSG00000100292/ENSG00000109819/ENSG00000006210/ENSG00000198753/ENSG00000130203/ENSG00000171522/ENSG00000137801/ENSG00000111348	COL3A1/SEMA3A/IGFBP5/NAV3/BST2/TBX5/MCTP1/NRG1/PTPRR/DUSP10/STARD13/PHLDB2/HMOX1/PPARGC1A/CX3CL1/PLXNB3/APOE/PTGER4/THBS1/ARHGDIB	20	16	ENSG00000168542/ENSG00000075213/ENSG00000115461/ENSG00000067798/ENSG00000130303/ENSG00000175471/ENSG00000157168/ENSG00000153233/ENSG00000143507/ENSG00000133121/ENSG00000144824/ENSG00000006210/ENSG00000198753/ENSG00000171522/ENSG00000137801/ENSG00000111348	4	ENSG00000089225/ENSG00000100292/ENSG00000109819/ENSG00000130203
GO:0009187	cyclic nucleotide metabolic process	13/483	93/12942	3.93E-05	0.003229641	ENSG00000035862/ENSG00000099864/ENSG00000120937/ENSG00000138271/ENSG00000169245/ENSG00000065989/ENSG00000169248/ENSG00000147246/ENSG00000240583/ENSG00000172367/ENSG00000197273/ENSG00000130203/ENSG00000137801	TIMP2/PALM/NPPB/GPR87/CXCL10/PDE4A/CXCL11/HTR2C/AQP1/PDZD3/GUCA2A/APOE/THBS1	13	5	ENSG00000138271/ENSG00000169245/ENSG00000065989/ENSG00000169248/ENSG00000137801	8	ENSG00000035862/ENSG00000099864/ENSG00000120937/ENSG00000147246/ENSG00000240583/ENSG00000172367/ENSG00000197273/ENSG00000130203
GO:0055080	cation homeostasis	37/483	492/12942	3.99E-05	0.003229641	ENSG00000163220/ENSG00000092068/ENSG00000174502/ENSG00000134853/ENSG00000120937/ENSG00000139679/ENSG00000132911/ENSG00000007952/ENSG00000089472/ENSG00000169245/ENSG00000180881/ENSG00000180251/ENSG00000179104/ENSG00000169248/ENSG00000177455/ENSG00000164647/ENSG00000198947/ENSG00000147246/ENSG00000123191/ENSG00000118160/ENSG00000187474/ENSG00000047597/ENSG00000130988/ENSG00000143184/ENSG00000115194…	S100A9/SLC7A8/SLC26A9/PDGFRA/NPPB/LPAR6/NMUR2/NOX1/HEPH/CXCL10/CAPS2/SLC9A4/TMTC2/CXCL11/CD19/STEAP1/DMD/HTR2C/ATP7B/SLC8A2/FPR3/XK/RGN/XCL1/SLC30A3/CAV1/KCNJ2/MT2A/TRPV6/STEAP2/HMOX1/SLC30A10/SLC4A4/APOE/PTGER4/GJA1/PDE6A	37	22	ENSG00000174502/ENSG00000139679/ENSG00000132911/ENSG00000007952/ENSG00000169245/ENSG00000180881/ENSG00000180251/ENSG00000179104/ENSG00000169248/ENSG00000164647/ENSG00000198947/ENSG00000047597/ENSG00000143184/ENSG00000105974/ENSG00000123700/ENSG00000125148/ENSG00000165125/ENSG00000157214/ENSG00000196660/ENSG00000080493/ENSG00000171522/ENSG00000152661	15	ENSG00000163220/ENSG00000092068/ENSG00000134853/ENSG00000120937/ENSG00000089472/ENSG00000177455/ENSG00000147246/ENSG00000123191/ENSG00000118160/ENSG00000187474/ENSG00000130988/ENSG00000115194/ENSG00000100292/ENSG00000130203/ENSG00000132915
GO:0046513	ceramide biosynthetic process	9/483	46/12942	4.19E-05	0.003321376	ENSG00000179148/ENSG00000128242/ENSG00000196542/ENSG00000113532/ENSG00000108405/ENSG00000090661/ENSG00000142871/ENSG00000179477/ENSG00000162630	ALOXE3/GAL3ST1/SPTSSB/ST8SIA4/P2RX1/CERS4/CYR61/ALOX12B/B3GALT2	9	4	ENSG00000196542/ENSG00000113532/ENSG00000142871/ENSG00000162630	5	ENSG00000179148/ENSG00000128242/ENSG00000108405/ENSG00000090661/ENSG00000179477
GO:0009913	epidermal cell differentiation	19/483	180/12942	4.31E-05	0.003352158	ENSG00000205426/ENSG00000203783/ENSG00000196139/ENSG00000167754/ENSG00000184564/ENSG00000185479/ENSG00000135046/ENSG00000006611/ENSG00000135480/ENSG00000099284/ENSG00000212724/ENSG00000170523/ENSG00000133710/ENSG00000144452/ENSG00000169474/ENSG00000170454/ENSG00000167767/ENSG00000205869/ENSG00000103089	KRT81/PRR9/AKR1C3/KLK5/SLITRK6/KRT6B/ANXA1/USH1C/KRT7/H2AFY2/KRTAP2-3/KRT83/SPINK5/ABCA12/SPRR1A/KRT75/KRT80/KRTAP5-1/FA2H	19	16	ENSG00000205426/ENSG00000196139/ENSG00000167754/ENSG00000184564/ENSG00000185479/ENSG00000135046/ENSG00000135480/ENSG00000212724/ENSG00000170523/ENSG00000133710/ENSG00000144452/ENSG00000169474/ENSG00000170454/ENSG00000167767/ENSG00000205869/ENSG00000103089	3	ENSG00000203783/ENSG00000006611/ENSG00000099284
GO:0002237	response to molecule of bacterial origin	23/483	245/12942	4.59E-05	0.003447121	ENSG00000003436/ENSG00000140968/ENSG00000163739/ENSG00000163734/ENSG00000134326/ENSG00000169429/ENSG00000168961/ENSG00000081041/ENSG00000148677/ENSG00000169245/ENSG00000169248/ENSG00000143507/ENSG00000120217/ENSG00000241635/ENSG00000148344/ENSG00000131979/ENSG00000109819/ENSG00000159674/ENSG00000204397/ENSG00000171522/ENSG00000170345/ENSG00000152661/ENSG00000114698	TFPI/IRF8/CXCL1/CXCL3/CMPK2/CXCL8/LGALS9/CXCL2/ANKRD1/CXCL10/CXCL11/DUSP10/CD274/UGT1A1/PTGES/GCH1/PPARGC1A/SPON2/CARD16/PTGER4/FOS/GJA1/PLSCR4	23	18	ENSG00000003436/ENSG00000163739/ENSG00000163734/ENSG00000134326/ENSG00000169429/ENSG00000168961/ENSG00000081041/ENSG00000148677/ENSG00000169245/ENSG00000169248/ENSG00000143507/ENSG00000120217/ENSG00000131979/ENSG00000159674/ENSG00000204397/ENSG00000171522/ENSG00000152661/ENSG00000114698	5	ENSG00000140968/ENSG00000241635/ENSG00000148344/ENSG00000109819/ENSG00000170345
GO:0050920	regulation of chemotaxis	16/483	136/12942	4.66E-05	0.003447121	ENSG00000075213/ENSG00000163739/ENSG00000163734/ENSG00000134853/ENSG00000169429/ENSG00000168961/ENSG00000081041/ENSG00000001617/ENSG00000169245/ENSG00000169248/ENSG00000117525/ENSG00000143184/ENSG00000075223/ENSG00000189377/ENSG00000151490/ENSG00000137801	SEMA3A/CXCL1/CXCL3/PDGFRA/CXCL8/LGALS9/CXCL2/SEMA3F/CXCL10/CXCL11/F3/XCL1/SEMA3C/CXCL17/PTPRO/THBS1	16	15	ENSG00000075213/ENSG00000163739/ENSG00000163734/ENSG00000169429/ENSG00000168961/ENSG00000081041/ENSG00000001617/ENSG00000169245/ENSG00000169248/ENSG00000117525/ENSG00000143184/ENSG00000075223/ENSG00000189377/ENSG00000151490/ENSG00000137801	1	ENSG00000134853
GO:0055065	metal ion homeostasis	33/483	421/12942	4.69E-05	0.003447121	ENSG00000163220/ENSG00000092068/ENSG00000134853/ENSG00000120937/ENSG00000139679/ENSG00000132911/ENSG00000089472/ENSG00000169245/ENSG00000180881/ENSG00000179104/ENSG00000169248/ENSG00000177455/ENSG00000164647/ENSG00000198947/ENSG00000147246/ENSG00000123191/ENSG00000118160/ENSG00000187474/ENSG00000047597/ENSG00000130988/ENSG00000143184/ENSG00000115194/ENSG00000105974/ENSG00000123700/ENSG00000125148…	S100A9/SLC7A8/PDGFRA/NPPB/LPAR6/NMUR2/HEPH/CXCL10/CAPS2/TMTC2/CXCL11/CD19/STEAP1/DMD/HTR2C/ATP7B/SLC8A2/FPR3/XK/RGN/XCL1/SLC30A3/CAV1/KCNJ2/MT2A/TRPV6/STEAP2/HMOX1/SLC30A10/APOE/PTGER4/GJA1/PDE6A	33	18	ENSG00000139679/ENSG00000132911/ENSG00000169245/ENSG00000180881/ENSG00000179104/ENSG00000169248/ENSG00000164647/ENSG00000198947/ENSG00000047597/ENSG00000143184/ENSG00000105974/ENSG00000123700/ENSG00000125148/ENSG00000165125/ENSG00000157214/ENSG00000196660/ENSG00000171522/ENSG00000152661	15	ENSG00000163220/ENSG00000092068/ENSG00000134853/ENSG00000120937/ENSG00000089472/ENSG00000177455/ENSG00000147246/ENSG00000123191/ENSG00000118160/ENSG00000187474/ENSG00000130988/ENSG00000115194/ENSG00000100292/ENSG00000130203/ENSG00000132915
GO:0001525	angiogenesis	30/483	367/12942	4.82E-05	0.003480525	ENSG00000076706/ENSG00000048052/ENSG00000159184/ENSG00000039537/ENSG00000118523/ENSG00000134853/ENSG00000169429/ENSG00000120937/ENSG00000135046/ENSG00000171812/ENSG00000007952/ENSG00000169245/ENSG00000239697/ENSG00000118257/ENSG00000117525/ENSG00000126785/ENSG00000133121/ENSG00000133710/ENSG00000105538/ENSG00000240583/ENSG00000105974/ENSG00000165757/ENSG00000189377/ENSG00000100292/ENSG00000128165…	MCAM/HDAC9/HOXB13/C6/CTGF/PDGFRA/CXCL8/NPPB/ANXA1/COL8A2/NOX1/CXCL10/TNFSF12/NRP2/F3/RHOJ/STARD13/SPINK5/RASIP1/AQP1/CAV1/JCAD/CXCL17/HMOX1/ADM2/CX3CL1/SAT1/CYR61/COL8A1/THBS1	30	24	ENSG00000076706/ENSG00000048052/ENSG00000039537/ENSG00000118523/ENSG00000169429/ENSG00000135046/ENSG00000171812/ENSG00000007952/ENSG00000169245/ENSG00000239697/ENSG00000118257/ENSG00000117525/ENSG00000126785/ENSG00000133121/ENSG00000133710/ENSG00000105538/ENSG00000105974/ENSG00000189377/ENSG00000128165/ENSG00000006210/ENSG00000130066/ENSG00000142871/ENSG00000144810/ENSG00000137801	6	ENSG00000159184/ENSG00000134853/ENSG00000120937/ENSG00000240583/ENSG00000165757/ENSG00000100292
GO:0002697	regulation of immune effector process	24/483	263/12942	4.97E-05	0.003528694	ENSG00000167754/ENSG00000158874/ENSG00000000971/ENSG00000039537/ENSG00000156515/ENSG00000168961/ENSG00000135046/ENSG00000120885/ENSG00000134321/ENSG00000172575/ENSG00000161955/ENSG00000130303/ENSG00000169035/ENSG00000118137/ENSG00000177455/ENSG00000143507/ENSG00000159403/ENSG00000133710/ENSG00000143184/ENSG00000100292/ENSG00000169621/ENSG00000159674/ENSG00000182393/ENSG00000185745	KLK5/APOA2/CFH/C6/HK1/LGALS9/ANXA1/CLU/RSAD2/RASGRP1/TNFSF13/BST2/KLK7/APOA1/CD19/DUSP10/C1R/SPINK5/XCL1/HMOX1/APLF/SPON2/IFNL1/IFIT1	24	18	ENSG00000167754/ENSG00000000971/ENSG00000039537/ENSG00000156515/ENSG00000168961/ENSG00000135046/ENSG00000134321/ENSG00000172575/ENSG00000161955/ENSG00000130303/ENSG00000169035/ENSG00000143507/ENSG00000159403/ENSG00000133710/ENSG00000143184/ENSG00000159674/ENSG00000182393/ENSG00000185745	6	ENSG00000158874/ENSG00000120885/ENSG00000118137/ENSG00000177455/ENSG00000100292/ENSG00000169621
GO:0030216	keratinocyte differentiation	16/483	138/12942	5.57E-05	0.003840804	ENSG00000205426/ENSG00000203783/ENSG00000196139/ENSG00000167754/ENSG00000185479/ENSG00000135046/ENSG00000135480/ENSG00000099284/ENSG00000212724/ENSG00000170523/ENSG00000133710/ENSG00000144452/ENSG00000169474/ENSG00000170454/ENSG00000167767/ENSG00000205869	KRT81/PRR9/AKR1C3/KLK5/KRT6B/ANXA1/KRT7/H2AFY2/KRTAP2-3/KRT83/SPINK5/ABCA12/SPRR1A/KRT75/KRT80/KRTAP5-1	16	14	ENSG00000205426/ENSG00000196139/ENSG00000167754/ENSG00000185479/ENSG00000135046/ENSG00000135480/ENSG00000212724/ENSG00000170523/ENSG00000133710/ENSG00000144452/ENSG00000169474/ENSG00000170454/ENSG00000167767/ENSG00000205869	2	ENSG00000203783/ENSG00000099284
GO:0060326	cell chemotaxis	18/483	168/12942	5.60E-05	0.003840804	ENSG00000163220/ENSG00000163739/ENSG00000163734/ENSG00000134853/ENSG00000169429/ENSG00000168961/ENSG00000135046/ENSG00000081041/ENSG00000169245/ENSG00000169248/ENSG00000160593/ENSG00000187474/ENSG00000143184/ENSG00000189377/ENSG00000006210/ENSG00000151490/ENSG00000198753/ENSG00000137801	S100A9/CXCL1/CXCL3/PDGFRA/CXCL8/LGALS9/ANXA1/CXCL2/CXCL10/CXCL11/JAML/FPR3/XCL1/CXCL17/CX3CL1/PTPRO/PLXNB3/THBS1	18	14	ENSG00000163739/ENSG00000163734/ENSG00000169429/ENSG00000168961/ENSG00000135046/ENSG00000081041/ENSG00000169245/ENSG00000169248/ENSG00000143184/ENSG00000189377/ENSG00000006210/ENSG00000151490/ENSG00000198753/ENSG00000137801	4	ENSG00000163220/ENSG00000134853/ENSG00000160593/ENSG00000187474
GO:0002690	positive regulation of leukocyte chemotaxis	10/483	59/12942	5.79E-05	0.003904339	ENSG00000163739/ENSG00000163734/ENSG00000169429/ENSG00000168961/ENSG00000081041/ENSG00000169245/ENSG00000169248/ENSG00000143184/ENSG00000189377/ENSG00000137801	CXCL1/CXCL3/CXCL8/LGALS9/CXCL2/CXCL10/CXCL11/XCL1/CXCL17/THBS1	10	10	ENSG00000163739/ENSG00000163734/ENSG00000169429/ENSG00000168961/ENSG00000081041/ENSG00000169245/ENSG00000169248/ENSG00000143184/ENSG00000189377/ENSG00000137801	0
GO:0030595	leukocyte chemotaxis	15/483	126/12942	6.97E-05	0.00462121	ENSG00000163220/ENSG00000163739/ENSG00000163734/ENSG00000169429/ENSG00000168961/ENSG00000135046/ENSG00000081041/ENSG00000169245/ENSG00000169248/ENSG00000160593/ENSG00000143184/ENSG00000189377/ENSG00000006210/ENSG00000151490/ENSG00000137801	S100A9/CXCL1/CXCL3/CXCL8/LGALS9/ANXA1/CXCL2/CXCL10/CXCL11/JAML/XCL1/CXCL17/CX3CL1/PTPRO/THBS1	15	13	ENSG00000163739/ENSG00000163734/ENSG00000169429/ENSG00000168961/ENSG00000135046/ENSG00000081041/ENSG00000169245/ENSG00000169248/ENSG00000143184/ENSG00000189377/ENSG00000006210/ENSG00000151490/ENSG00000137801	2	ENSG00000163220/ENSG00000160593
GO:0072507	divalent inorganic cation homeostasis	26/483	305/12942	7.71E-05	0.005028131	ENSG00000163220/ENSG00000134853/ENSG00000139679/ENSG00000132911/ENSG00000169245/ENSG00000180881/ENSG00000179104/ENSG00000169248/ENSG00000177455/ENSG00000198947/ENSG00000147246/ENSG00000123191/ENSG00000118160/ENSG00000187474/ENSG00000047597/ENSG00000130988/ENSG00000143184/ENSG00000115194/ENSG00000105974/ENSG00000125148/ENSG00000165125/ENSG00000196660/ENSG00000130203/ENSG00000171522/ENSG00000152661…	S100A9/PDGFRA/LPAR6/NMUR2/CXCL10/CAPS2/TMTC2/CXCL11/CD19/DMD/HTR2C/ATP7B/SLC8A2/FPR3/XK/RGN/XCL1/SLC30A3/CAV1/MT2A/TRPV6/SLC30A10/APOE/PTGER4/GJA1/PDE6A	26	15	ENSG00000139679/ENSG00000132911/ENSG00000169245/ENSG00000180881/ENSG00000179104/ENSG00000169248/ENSG00000198947/ENSG00000047597/ENSG00000143184/ENSG00000105974/ENSG00000125148/ENSG00000165125/ENSG00000196660/ENSG00000171522/ENSG00000152661	11	ENSG00000163220/ENSG00000134853/ENSG00000177455/ENSG00000147246/ENSG00000123191/ENSG00000118160/ENSG00000187474/ENSG00000130988/ENSG00000115194/ENSG00000130203/ENSG00000132915
GO:0070098	chemokine-mediated signaling pathway	8/483	39/12942	7.87E-05	0.005050597	ENSG00000163739/ENSG00000163734/ENSG00000169429/ENSG00000081041/ENSG00000169245/ENSG00000169248/ENSG00000143184/ENSG00000006210	CXCL1/CXCL3/CXCL8/CXCL2/CXCL10/CXCL11/XCL1/CX3CL1	8	8	ENSG00000163739/ENSG00000163734/ENSG00000169429/ENSG00000081041/ENSG00000169245/ENSG00000169248/ENSG00000143184/ENSG00000006210	0
GO:0097529	myeloid leukocyte migration	14/483	114/12942	8.61E-05	0.005438251	ENSG00000163220/ENSG00000163739/ENSG00000163734/ENSG00000169429/ENSG00000135046/ENSG00000081041/ENSG00000169245/ENSG00000160593/ENSG00000143184/ENSG00000189377/ENSG00000006210/ENSG00000151490/ENSG00000171522/ENSG00000137801	S100A9/CXCL1/CXCL3/CXCL8/ANXA1/CXCL2/CXCL10/JAML/XCL1/CXCL17/CX3CL1/PTPRO/PTGER4/THBS1	14	12	ENSG00000163739/ENSG00000163734/ENSG00000169429/ENSG00000135046/ENSG00000081041/ENSG00000169245/ENSG00000143184/ENSG00000189377/ENSG00000006210/ENSG00000151490/ENSG00000171522/ENSG00000137801	2	ENSG00000163220/ENSG00000160593
GO:0016485	protein processing	20/483	206/12942	8.95E-05	0.005566228	ENSG00000163565/ENSG00000000971/ENSG00000039537/ENSG00000120885/ENSG00000171564/ENSG00000126218/ENSG00000177455/ENSG00000138613/ENSG00000117525/ENSG00000128965/ENSG00000184012/ENSG00000115718/ENSG00000167755/ENSG00000159403/ENSG00000122861/ENSG00000204397/ENSG00000137801/ENSG00000171557/ENSG00000100600/ENSG00000101197	IFI16/CFH/C6/CLU/FGB/F10/CD19/APH1B/F3/CHAC1/TMPRSS2/PROC/KLK6/C1R/PLAU/CARD16/THBS1/FGG/LGMN/BIRC7	20	15	ENSG00000163565/ENSG00000000971/ENSG00000039537/ENSG00000171564/ENSG00000138613/ENSG00000117525/ENSG00000128965/ENSG00000115718/ENSG00000167755/ENSG00000159403/ENSG00000204397/ENSG00000137801/ENSG00000171557/ENSG00000100600/ENSG00000101197	5	ENSG00000120885/ENSG00000126218/ENSG00000177455/ENSG00000184012/ENSG00000122861
GO:0030195	negative regulation of blood coagulation	8/483	40/12942	9.52E-05	0.005598259	ENSG00000003436/ENSG00000134853/ENSG00000171564/ENSG00000115718/ENSG00000122861/ENSG00000130203/ENSG00000137801/ENSG00000171557	TFPI/PDGFRA/FGB/PROC/PLAU/APOE/THBS1/FGG	8	5	ENSG00000003436/ENSG00000171564/ENSG00000115718/ENSG00000137801/ENSG00000171557	3	ENSG00000134853/ENSG00000122861/ENSG00000130203
GO:0071674	mononuclear cell migration	8/483	40/12942	9.52E-05	0.005598259	ENSG00000135046/ENSG00000169245/ENSG00000160593/ENSG00000143184/ENSG00000189377/ENSG00000006210/ENSG00000151490/ENSG00000137801	ANXA1/CXCL10/JAML/XCL1/CXCL17/CX3CL1/PTPRO/THBS1	8	7	ENSG00000135046/ENSG00000169245/ENSG00000143184/ENSG00000189377/ENSG00000006210/ENSG00000151490/ENSG00000137801	1	ENSG00000160593
GO:1900047	negative regulation of hemostasis	8/483	40/12942	9.52E-05	0.005598259	ENSG00000003436/ENSG00000134853/ENSG00000171564/ENSG00000115718/ENSG00000122861/ENSG00000130203/ENSG00000137801/ENSG00000171557	TFPI/PDGFRA/FGB/PROC/PLAU/APOE/THBS1/FGG	8	5	ENSG00000003436/ENSG00000171564/ENSG00000115718/ENSG00000137801/ENSG00000171557	3	ENSG00000134853/ENSG00000122861/ENSG00000130203
GO:0051607	defense response to virus	18/483	175/12942	9.55E-05	0.005598259	ENSG00000137959/ENSG00000111335/ENSG00000117228/ENSG00000163565/ENSG00000119917/ENSG00000183486/ENSG00000134321/ENSG00000105497/ENSG00000130303/ENSG00000169245/ENSG00000119922/ENSG00000132274/ENSG00000135114/ENSG00000172183/ENSG00000184995/ENSG00000159674/ENSG00000182393/ENSG00000185745	IFI44L/OAS2/GBP1/IFI16/IFIT3/MX2/RSAD2/ZNF175/BST2/CXCL10/IFIT2/TRIM22/OASL/ISG20/IFNE/SPON2/IFNL1/IFIT1	18	18	ENSG00000137959/ENSG00000111335/ENSG00000117228/ENSG00000163565/ENSG00000119917/ENSG00000183486/ENSG00000134321/ENSG00000105497/ENSG00000130303/ENSG00000169245/ENSG00000119922/ENSG00000132274/ENSG00000135114/ENSG00000172183/ENSG00000184995/ENSG00000159674/ENSG00000182393/ENSG00000185745	0
GO:0006672	ceramide metabolic process	11/483	75/12942	9.85E-05	0.005690378	ENSG00000204099/ENSG00000179148/ENSG00000128242/ENSG00000196542/ENSG00000113532/ENSG00000108405/ENSG00000090661/ENSG00000142871/ENSG00000156413/ENSG00000179477/ENSG00000162630	NEU4/ALOXE3/GAL3ST1/SPTSSB/ST8SIA4/P2RX1/CERS4/CYR61/FUT6/ALOX12B/B3GALT2	11	4	ENSG00000196542/ENSG00000113532/ENSG00000142871/ENSG00000162630	7	ENSG00000204099/ENSG00000179148/ENSG00000128242/ENSG00000108405/ENSG00000090661/ENSG00000156413/ENSG00000179477
GO:0051897	positive regulation of protein kinase B signaling	13/483	102/12942	0.00010441	0.005945487	ENSG00000196139/ENSG00000105419/ENSG00000115461/ENSG00000134853/ENSG00000078579/ENSG00000111846/ENSG00000126218/ENSG00000157168/ENSG00000177455/ENSG00000117525/ENSG00000151632/ENSG00000137801/ENSG00000131914	AKR1C3/MEIS3/IGFBP5/PDGFRA/FGF20/GCNT2/F10/NRG1/CD19/F3/AKR1C2/THBS1/LIN28A	13	8	ENSG00000196139/ENSG00000115461/ENSG00000078579/ENSG00000111846/ENSG00000157168/ENSG00000117525/ENSG00000151632/ENSG00000137801	5	ENSG00000105419/ENSG00000134853/ENSG00000126218/ENSG00000177455/ENSG00000131914
GO:0002920	regulation of humoral immune response	8/483	41/12942	0.00011447	0.006352316	ENSG00000167754/ENSG00000000971/ENSG00000039537/ENSG00000120885/ENSG00000169035/ENSG00000177455/ENSG00000159403/ENSG00000133710	KLK5/CFH/C6/CLU/KLK7/CD19/C1R/SPINK5	8	6	ENSG00000167754/ENSG00000000971/ENSG00000039537/ENSG00000169035/ENSG00000159403/ENSG00000133710	2	ENSG00000120885/ENSG00000177455
GO:0046889	positive regulation of lipid biosynthetic process	9/483	52/12942	0.000114697	0.006352316	ENSG00000135046/ENSG00000118137/ENSG00000147246/ENSG00000095637/ENSG00000069122/ENSG00000130988/ENSG00000109819/ENSG00000142871/ENSG00000130203	ANXA1/APOA1/HTR2C/SORBS1/ADGRF5/RGN/PPARGC1A/CYR61/APOE	9	3	ENSG00000135046/ENSG00000069122/ENSG00000142871	6	ENSG00000118137/ENSG00000147246/ENSG00000095637/ENSG00000130988/ENSG00000109819/ENSG00000130203
GO:0090049	regulation of cell migration involved in sprouting angiogenesis	7/483	31/12942	0.000116421	0.006360699	ENSG00000048052/ENSG00000135046/ENSG00000126785/ENSG00000133121/ENSG00000165757/ENSG00000100292/ENSG00000137801	HDAC9/ANXA1/RHOJ/STARD13/JCAD/HMOX1/THBS1	7	5	ENSG00000048052/ENSG00000135046/ENSG00000126785/ENSG00000133121/ENSG00000137801	2	ENSG00000165757/ENSG00000100292
GO:0120035	regulation of plasma membrane bounded cell projection organization	35/483	480/12942	0.000119479	0.006440699	ENSG00000075618/ENSG00000163220/ENSG00000075213/ENSG00000131711/ENSG00000118785/ENSG00000159753/ENSG00000078018/ENSG00000067798/ENSG00000099864/ENSG00000172260/ENSG00000006611/ENSG00000163171/ENSG00000148677/ENSG00000001617/ENSG00000171798/ENSG00000167617/ENSG00000105711/ENSG00000157168/ENSG00000167755/ENSG00000197959/ENSG00000198576/ENSG00000196083/ENSG00000047597/ENSG00000105974/ENSG00000164796…	FSCN1/S100A9/SEMA3A/MAP1B/SPP1/CARMIL2/MAP2/NAV3/PALM/NEGR1/USH1C/CDC42EP3/ANKRD1/SEMA3F/KNDC1/CDC42EP5/SCN1B/NRG1/KLK6/DNM3/ARC/IL1RAP/XK/CAV1/CSMD3/SEMA3C/CX3CL1/PTPRO/PLXNB3/NSMF/APOE/SYT1/RELN/NTN1/SHANK3	35	26	ENSG00000075213/ENSG00000131711/ENSG00000118785/ENSG00000159753/ENSG00000078018/ENSG00000067798/ENSG00000172260/ENSG00000163171/ENSG00000148677/ENSG00000001617/ENSG00000167617/ENSG00000105711/ENSG00000157168/ENSG00000167755/ENSG00000197959/ENSG00000198576/ENSG00000196083/ENSG00000047597/ENSG00000105974/ENSG00000164796/ENSG00000075223/ENSG00000006210/ENSG00000151490/ENSG00000198753/ENSG00000067715…	9	ENSG00000075618/ENSG00000163220/ENSG00000099864/ENSG00000006611/ENSG00000171798/ENSG00000165802/ENSG00000130203/ENSG00000065320/ENSG00000251322
GO:0050673	epithelial cell proliferation	24/483	280/12942	0.000132868	0.007068225	ENSG00000179222/ENSG00000115461/ENSG00000109205/ENSG00000017427/ENSG00000171812/ENSG00000239697/ENSG00000141753/ENSG00000118137/ENSG00000147862/ENSG00000143507/ENSG00000118257/ENSG00000117525/ENSG00000170786/ENSG00000160593/ENSG00000135373/ENSG00000130988/ENSG00000105974/ENSG00000165757/ENSG00000100292/ENSG00000198753/ENSG00000144810/ENSG00000130203/ENSG00000137801/ENSG00000152661	MAGED1/IGFBP5/ODAM/IGF1/COL8A2/TNFSF12/IGFBP4/APOA1/NFIB/DUSP10/NRP2/F3/SDR16C5/JAML/EHF/RGN/CAV1/JCAD/HMOX1/PLXNB3/COL8A1/APOE/THBS1/GJA1	24	17	ENSG00000115461/ENSG00000109205/ENSG00000017427/ENSG00000171812/ENSG00000239697/ENSG00000141753/ENSG00000147862/ENSG00000143507/ENSG00000118257/ENSG00000117525/ENSG00000170786/ENSG00000135373/ENSG00000105974/ENSG00000198753/ENSG00000144810/ENSG00000137801/ENSG00000152661	7	ENSG00000179222/ENSG00000118137/ENSG00000160593/ENSG00000130988/ENSG00000165757/ENSG00000100292/ENSG00000130203
GO:0009615	response to virus	22/483	246/12942	0.000136645	0.007174737	ENSG00000137959/ENSG00000137965/ENSG00000111335/ENSG00000117228/ENSG00000163565/ENSG00000119917/ENSG00000168961/ENSG00000183486/ENSG00000120885/ENSG00000134321/ENSG00000105497/ENSG00000130303/ENSG00000169245/ENSG00000119922/ENSG00000132274/ENSG00000135114/ENSG00000172183/ENSG00000184995/ENSG00000143184/ENSG00000159674/ENSG00000182393/ENSG00000185745	IFI44L/IFI44/OAS2/GBP1/IFI16/IFIT3/LGALS9/MX2/CLU/RSAD2/ZNF175/BST2/CXCL10/IFIT2/TRIM22/OASL/ISG20/IFNE/XCL1/SPON2/IFNL1/IFIT1	22	21	ENSG00000137959/ENSG00000137965/ENSG00000111335/ENSG00000117228/ENSG00000163565/ENSG00000119917/ENSG00000168961/ENSG00000183486/ENSG00000134321/ENSG00000105497/ENSG00000130303/ENSG00000169245/ENSG00000119922/ENSG00000132274/ENSG00000135114/ENSG00000172183/ENSG00000184995/ENSG00000143184/ENSG00000159674/ENSG00000182393/ENSG00000185745	1	ENSG00000120885
GO:0009612	response to mechanical stimulus	17/483	165/12942	0.000145427	0.007537986	ENSG00000168542/ENSG00000184564/ENSG00000148677/ENSG00000006468/ENSG00000169245/ENSG00000198947/ENSG00000074047/ENSG00000082482/ENSG00000240583/ENSG00000123700/ENSG00000108821/ENSG00000134138/ENSG00000171522/ENSG00000137801/ENSG00000170345/ENSG00000152661/ENSG00000251322	COL3A1/SLITRK6/ANKRD1/ETV1/CXCL10/DMD/GLI2/KCNK2/AQP1/KCNJ2/COL1A1/MEIS2/PTGER4/THBS1/FOS/GJA1/SHANK3	17	14	ENSG00000168542/ENSG00000184564/ENSG00000148677/ENSG00000006468/ENSG00000169245/ENSG00000198947/ENSG00000074047/ENSG00000082482/ENSG00000123700/ENSG00000108821/ENSG00000134138/ENSG00000171522/ENSG00000137801/ENSG00000152661	3	ENSG00000240583/ENSG00000170345/ENSG00000251322
GO:0071636	positive regulation of transforming growth factor beta production	5/483	15/12942	0.000156067	0.007933434	ENSG00000139329/ENSG00000168961/ENSG00000143184/ENSG00000006210/ENSG00000137801	LUM/LGALS9/XCL1/CX3CL1/THBS1	5	5	ENSG00000139329/ENSG00000168961/ENSG00000143184/ENSG00000006210/ENSG00000137801	0
GO:0031344	regulation of cell projection organization	35/483	487/12942	0.000158406	0.007933434	ENSG00000075618/ENSG00000163220/ENSG00000075213/ENSG00000131711/ENSG00000118785/ENSG00000159753/ENSG00000078018/ENSG00000067798/ENSG00000099864/ENSG00000172260/ENSG00000006611/ENSG00000163171/ENSG00000148677/ENSG00000001617/ENSG00000171798/ENSG00000167617/ENSG00000105711/ENSG00000157168/ENSG00000167755/ENSG00000197959/ENSG00000198576/ENSG00000196083/ENSG00000047597/ENSG00000105974/ENSG00000164796…	FSCN1/S100A9/SEMA3A/MAP1B/SPP1/CARMIL2/MAP2/NAV3/PALM/NEGR1/USH1C/CDC42EP3/ANKRD1/SEMA3F/KNDC1/CDC42EP5/SCN1B/NRG1/KLK6/DNM3/ARC/IL1RAP/XK/CAV1/CSMD3/SEMA3C/CX3CL1/PTPRO/PLXNB3/NSMF/APOE/SYT1/RELN/NTN1/SHANK3	35	26	ENSG00000075213/ENSG00000131711/ENSG00000118785/ENSG00000159753/ENSG00000078018/ENSG00000067798/ENSG00000172260/ENSG00000163171/ENSG00000148677/ENSG00000001617/ENSG00000167617/ENSG00000105711/ENSG00000157168/ENSG00000167755/ENSG00000197959/ENSG00000198576/ENSG00000196083/ENSG00000047597/ENSG00000105974/ENSG00000164796/ENSG00000075223/ENSG00000006210/ENSG00000151490/ENSG00000198753/ENSG00000067715…	9	ENSG00000075618/ENSG00000163220/ENSG00000099864/ENSG00000006611/ENSG00000171798/ENSG00000165802/ENSG00000130203/ENSG00000065320/ENSG00000251322
GO:0002698	negative regulation of immune effector process	11/483	79/12942	0.000158943	0.007933434	ENSG00000158874/ENSG00000168961/ENSG00000135046/ENSG00000130303/ENSG00000118137/ENSG00000143507/ENSG00000133710/ENSG00000143184/ENSG00000100292/ENSG00000182393/ENSG00000185745	APOA2/LGALS9/ANXA1/BST2/APOA1/DUSP10/SPINK5/XCL1/HMOX1/IFNL1/IFIT1	11	8	ENSG00000168961/ENSG00000135046/ENSG00000130303/ENSG00000143507/ENSG00000133710/ENSG00000143184/ENSG00000182393/ENSG00000185745	3	ENSG00000158874/ENSG00000118137/ENSG00000100292
GO:0050878	regulation of body fluid levels	29/483	374/12942	0.000162335	0.008003897	ENSG00000106541/ENSG00000168542/ENSG00000163220/ENSG00000003436/ENSG00000111335/ENSG00000134853/ENSG00000151012/ENSG00000120937/ENSG00000171564/ENSG00000126218/ENSG00000136267/ENSG00000179148/ENSG00000117525/ENSG00000123191/ENSG00000115718/ENSG00000108405/ENSG00000144452/ENSG00000122861/ENSG00000240583/ENSG00000105974/ENSG00000108821/ENSG00000164111/ENSG00000151490/ENSG00000130203/ENSG00000179477…	AGR2/COL3A1/S100A9/TFPI/OAS2/PDGFRA/SLC7A11/NPPB/FGB/F10/DGKB/ALOXE3/F3/ATP7B/PROC/P2RX1/ABCA12/PLAU/AQP1/CAV1/COL1A1/ANXA5/PTPRO/APOE/ALOX12B/THBS1/GJA1/FGG/DGKK	29	17	ENSG00000106541/ENSG00000168542/ENSG00000003436/ENSG00000111335/ENSG00000151012/ENSG00000171564/ENSG00000136267/ENSG00000117525/ENSG00000115718/ENSG00000144452/ENSG00000105974/ENSG00000108821/ENSG00000164111/ENSG00000151490/ENSG00000137801/ENSG00000152661/ENSG00000171557	12	ENSG00000163220/ENSG00000134853/ENSG00000120937/ENSG00000126218/ENSG00000179148/ENSG00000123191/ENSG00000108405/ENSG00000122861/ENSG00000240583/ENSG00000130203/ENSG00000179477/ENSG00000274588
GO:0022604	regulation of cell morphogenesis	29/483	375/12942	0.000169939	0.008277859	ENSG00000176438/ENSG00000075213/ENSG00000131711/ENSG00000117228/ENSG00000118785/ENSG00000078018/ENSG00000099864/ENSG00000135046/ENSG00000163171/ENSG00000171564/ENSG00000001617/ENSG00000171798/ENSG00000167617/ENSG00000118137/ENSG00000157168/ENSG00000126785/ENSG00000197959/ENSG00000198576/ENSG00000047597/ENSG00000075223/ENSG00000151490/ENSG00000198753/ENSG00000165802/ENSG00000130203/ENSG00000067715…	SYNE3/SEMA3A/MAP1B/GBP1/SPP1/MAP2/PALM/ANXA1/CDC42EP3/FGB/SEMA3F/KNDC1/CDC42EP5/APOA1/NRG1/RHOJ/DNM3/ARC/XK/SEMA3C/PTPRO/PLXNB3/NSMF/APOE/SYT1/RELN/FGG/NTN1/SHANK3	29	21	ENSG00000075213/ENSG00000131711/ENSG00000117228/ENSG00000118785/ENSG00000078018/ENSG00000135046/ENSG00000163171/ENSG00000171564/ENSG00000001617/ENSG00000167617/ENSG00000157168/ENSG00000126785/ENSG00000197959/ENSG00000198576/ENSG00000047597/ENSG00000075223/ENSG00000151490/ENSG00000198753/ENSG00000067715/ENSG00000189056/ENSG00000171557	8	ENSG00000176438/ENSG00000099864/ENSG00000171798/ENSG00000118137/ENSG00000165802/ENSG00000130203/ENSG00000065320/ENSG00000251322
GO:0071622	regulation of granulocyte chemotaxis	7/483	33/12942	0.0001773	0.008513391	ENSG00000163739/ENSG00000163734/ENSG00000169429/ENSG00000081041/ENSG00000143184/ENSG00000189377/ENSG00000137801	CXCL1/CXCL3/CXCL8/CXCL2/XCL1/CXCL17/THBS1	7	7	ENSG00000163739/ENSG00000163734/ENSG00000169429/ENSG00000081041/ENSG00000143184/ENSG00000189377/ENSG00000137801	0
GO:0048812	neuron projection morphogenesis	34/483	471/12942	0.0001807	0.008513391	ENSG00000139329/ENSG00000075213/ENSG00000131711/ENSG00000184564/ENSG00000118785/ENSG00000078018/ENSG00000196569/ENSG00000001617/ENSG00000128011/ENSG00000006468/ENSG00000171798/ENSG00000105711/ENSG00000157168/ENSG00000147862/ENSG00000081479/ENSG00000118257/ENSG00000074047/ENSG00000197959/ENSG00000198576/ENSG00000047597/ENSG00000170017/ENSG00000075223/ENSG00000108797/ENSG00000159674/ENSG00000151490…	LUM/SEMA3A/MAP1B/SLITRK6/SPP1/MAP2/LAMA2/SEMA3F/LRFN1/ETV1/KNDC1/SCN1B/NRG1/NFIB/LRP2/NRP2/GLI2/DNM3/ARC/XK/ALCAM/SEMA3C/CNTNAP1/SPON2/PTPRO/PLXNB3/NSMF/APOE/SYT1/GJA1/RELN/NTN1/SHANK3/FMOD	34	27	ENSG00000139329/ENSG00000075213/ENSG00000131711/ENSG00000184564/ENSG00000118785/ENSG00000078018/ENSG00000196569/ENSG00000001617/ENSG00000128011/ENSG00000006468/ENSG00000105711/ENSG00000157168/ENSG00000147862/ENSG00000081479/ENSG00000118257/ENSG00000074047/ENSG00000197959/ENSG00000198576/ENSG00000047597/ENSG00000170017/ENSG00000075223/ENSG00000159674/ENSG00000151490/ENSG00000198753/ENSG00000067715…	7	ENSG00000171798/ENSG00000108797/ENSG00000165802/ENSG00000130203/ENSG00000065320/ENSG00000251322/ENSG00000122176
GO:0001818	negative regulation of cytokine production	18/483	184/12942	0.000181091	0.008513391	ENSG00000117228/ENSG00000158874/ENSG00000182179/ENSG00000067798/ENSG00000156587/ENSG00000168961/ENSG00000135046/ENSG00000130303/ENSG00000112149/ENSG00000118137/ENSG00000120217/ENSG00000143184/ENSG00000071575/ENSG00000100292/ENSG00000204397/ENSG00000171522/ENSG00000137801/ENSG00000182393	GBP1/APOA2/UBA7/NAV3/UBE2L6/LGALS9/ANXA1/BST2/CD83/APOA1/CD274/XCL1/TRIB2/HMOX1/CARD16/PTGER4/THBS1/IFNL1	18	14	ENSG00000117228/ENSG00000182179/ENSG00000067798/ENSG00000156587/ENSG00000168961/ENSG00000135046/ENSG00000130303/ENSG00000120217/ENSG00000143184/ENSG00000071575/ENSG00000204397/ENSG00000171522/ENSG00000137801/ENSG00000182393	4	ENSG00000158874/ENSG00000112149/ENSG00000118137/ENSG00000100292
GO:0010720	positive regulation of cell development	29/483	377/12942	0.000186108	0.008648681	ENSG00000163220/ENSG00000075213/ENSG00000131711/ENSG00000035862/ENSG00000017427/ENSG00000172260/ENSG00000078579/ENSG00000196628/ENSG00000171564/ENSG00000148677/ENSG00000105711/ENSG00000118137/ENSG00000157168/ENSG00000081479/ENSG00000074047/ENSG00000115718/ENSG00000196083/ENSG00000162946/ENSG00000075223/ENSG00000006210/ENSG00000198753/ENSG00000165802/ENSG00000130203/ENSG00000067715/ENSG00000131914…	S100A9/SEMA3A/MAP1B/TIMP2/IGF1/NEGR1/FGF20/TCF4/FGB/ANKRD1/SCN1B/APOA1/NRG1/LRP2/GLI2/PROC/IL1RAP/DISC1/SEMA3C/CX3CL1/PLXNB3/NSMF/APOE/SYT1/LIN28A/RELN/FGG/NTN1/SHANK3	29	20	ENSG00000075213/ENSG00000131711/ENSG00000017427/ENSG00000172260/ENSG00000078579/ENSG00000196628/ENSG00000171564/ENSG00000148677/ENSG00000105711/ENSG00000157168/ENSG00000081479/ENSG00000074047/ENSG00000115718/ENSG00000196083/ENSG00000075223/ENSG00000006210/ENSG00000198753/ENSG00000067715/ENSG00000189056/ENSG00000171557	9	ENSG00000163220/ENSG00000035862/ENSG00000118137/ENSG00000162946/ENSG00000165802/ENSG00000130203/ENSG00000131914/ENSG00000065320/ENSG00000251322
GO:0007416	synapse assembly	12/483	94/12942	0.000188337	0.008652807	ENSG00000153292/ENSG00000184564/ENSG00000177839/ENSG00000272674/ENSG00000157168/ENSG00000120324/ENSG00000197959/ENSG00000196083/ENSG00000214376/ENSG00000072071/ENSG00000139211/ENSG00000251322	ADGRF1/SLITRK6/PCDHB9/PCDHB16/NRG1/PCDHB10/DNM3/IL1RAP/VSTM5/ADGRL1/AMIGO2/SHANK3	12	10	ENSG00000153292/ENSG00000184564/ENSG00000177839/ENSG00000272674/ENSG00000157168/ENSG00000120324/ENSG00000197959/ENSG00000196083/ENSG00000214376/ENSG00000139211	2	ENSG00000072071/ENSG00000251322
GO:0043270	positive regulation of ion transport	17/483	170/12942	0.000208905	0.009489907	ENSG00000169245/ENSG00000105711/ENSG00000175538/ENSG00000169248/ENSG00000177455/ENSG00000075073/ENSG00000198947/ENSG00000108405/ENSG00000085563/ENSG00000198576/ENSG00000130988/ENSG00000143184/ENSG00000105974/ENSG00000123700/ENSG00000130203/ENSG00000189056/ENSG00000251322	CXCL10/SCN1B/KCNE3/CXCL11/CD19/TACR2/DMD/P2RX1/ABCB1/ARC/RGN/XCL1/CAV1/KCNJ2/APOE/RELN/SHANK3	17	12	ENSG00000169245/ENSG00000105711/ENSG00000175538/ENSG00000169248/ENSG00000075073/ENSG00000198947/ENSG00000085563/ENSG00000198576/ENSG00000143184/ENSG00000105974/ENSG00000123700/ENSG00000189056	5	ENSG00000177455/ENSG00000108405/ENSG00000130988/ENSG00000130203/ENSG00000251322
GO:0072378	blood coagulation, fibrin clot formation	5/483	16/12942	0.000220077	0.009886366	ENSG00000003436/ENSG00000171564/ENSG00000126218/ENSG00000117525/ENSG00000171557	TFPI/FGB/F10/F3/FGG	5	4	ENSG00000003436/ENSG00000171564/ENSG00000117525/ENSG00000171557	1	ENSG00000126218
GO:0043269	regulation of ion transport	31/483	419/12942	0.000225629	0.010024363	ENSG00000171385/ENSG00000078579/ENSG00000130433/ENSG00000227877/ENSG00000169432/ENSG00000007952/ENSG00000169245/ENSG00000105711/ENSG00000175538/ENSG00000169248/ENSG00000177455/ENSG00000196557/ENSG00000075073/ENSG00000198947/ENSG00000108405/ENSG00000085563/ENSG00000198576/ENSG00000130988/ENSG00000143184/ENSG00000105974/ENSG00000123700/ENSG00000185760/ENSG00000109819/ENSG00000196660/ENSG00000130203…	KCND3/FGF20/CACNG6/MRLN/SCN9A/NOX1/CXCL10/SCN1B/KCNE3/CXCL11/CD19/CACNA1H/TACR2/DMD/P2RX1/ABCB1/ARC/RGN/XCL1/CAV1/KCNJ2/KCNQ5/PPARGC1A/SLC30A10/APOE/TCAF2/SYT1/THBS1/GJA1/RELN/SHANK3	31	22	ENSG00000078579/ENSG00000130433/ENSG00000169432/ENSG00000007952/ENSG00000169245/ENSG00000105711/ENSG00000175538/ENSG00000169248/ENSG00000075073/ENSG00000198947/ENSG00000085563/ENSG00000198576/ENSG00000143184/ENSG00000105974/ENSG00000123700/ENSG00000185760/ENSG00000196660/ENSG00000170379/ENSG00000067715/ENSG00000137801/ENSG00000152661/ENSG00000189056	9	ENSG00000171385/ENSG00000227877/ENSG00000177455/ENSG00000196557/ENSG00000108405/ENSG00000130988/ENSG00000109819/ENSG00000130203/ENSG00000251322
GO:0001817	regulation of cytokine production	34/483	479/12942	0.000247706	0.010885618	ENSG00000139329/ENSG00000117228/ENSG00000163565/ENSG00000158874/ENSG00000140968/ENSG00000156515/ENSG00000182179/ENSG00000067798/ENSG00000156587/ENSG00000168961/ENSG00000135046/ENSG00000120885/ENSG00000134321/ENSG00000172575/ENSG00000007952/ENSG00000113303/ENSG00000130303/ENSG00000091592/ENSG00000112149/ENSG00000118137/ENSG00000198286/ENSG00000168903/ENSG00000120217/ENSG00000196083/ENSG00000143184…	LUM/GBP1/IFI16/APOA2/IRF8/HK1/UBA7/NAV3/UBE2L6/LGALS9/ANXA1/CLU/RSAD2/RASGRP1/NOX1/BTNL8/BST2/NLRP1/CD83/APOA1/CARD11/BTNL3/CD274/IL1RAP/XCL1/TRIB2/CXCL17/HMOX1/SPON2/CX3CL1/CARD16/PTGER4/THBS1/IFNL1	34	25	ENSG00000139329/ENSG00000117228/ENSG00000163565/ENSG00000156515/ENSG00000182179/ENSG00000067798/ENSG00000156587/ENSG00000168961/ENSG00000135046/ENSG00000134321/ENSG00000172575/ENSG00000007952/ENSG00000130303/ENSG00000091592/ENSG00000120217/ENSG00000196083/ENSG00000143184/ENSG00000071575/ENSG00000189377/ENSG00000159674/ENSG00000006210/ENSG00000204397/ENSG00000171522/ENSG00000137801/ENSG00000182393	9	ENSG00000158874/ENSG00000140968/ENSG00000120885/ENSG00000113303/ENSG00000112149/ENSG00000118137/ENSG00000198286/ENSG00000168903/ENSG00000100292
GO:0072503	cellular divalent inorganic cation homeostasis	24/483	292/12942	0.000250698	0.010888485	ENSG00000163220/ENSG00000134853/ENSG00000139679/ENSG00000132911/ENSG00000169245/ENSG00000169248/ENSG00000177455/ENSG00000198947/ENSG00000147246/ENSG00000123191/ENSG00000118160/ENSG00000187474/ENSG00000047597/ENSG00000130988/ENSG00000143184/ENSG00000115194/ENSG00000105974/ENSG00000125148/ENSG00000165125/ENSG00000196660/ENSG00000130203/ENSG00000171522/ENSG00000152661/ENSG00000132915	S100A9/PDGFRA/LPAR6/NMUR2/CXCL10/CXCL11/CD19/DMD/HTR2C/ATP7B/SLC8A2/FPR3/XK/RGN/XCL1/SLC30A3/CAV1/MT2A/TRPV6/SLC30A10/APOE/PTGER4/GJA1/PDE6A	24	13	ENSG00000139679/ENSG00000132911/ENSG00000169245/ENSG00000169248/ENSG00000198947/ENSG00000047597/ENSG00000143184/ENSG00000105974/ENSG00000125148/ENSG00000165125/ENSG00000196660/ENSG00000171522/ENSG00000152661	11	ENSG00000163220/ENSG00000134853/ENSG00000177455/ENSG00000147246/ENSG00000123191/ENSG00000118160/ENSG00000187474/ENSG00000130988/ENSG00000115194/ENSG00000130203/ENSG00000132915
GO:0002701	negative regulation of production of molecular mediator of immune response	6/483	25/12942	0.000253158	0.010888485	ENSG00000158874/ENSG00000130303/ENSG00000118137/ENSG00000133710/ENSG00000143184/ENSG00000100292	APOA2/BST2/APOA1/SPINK5/XCL1/HMOX1	6	3	ENSG00000130303/ENSG00000133710/ENSG00000143184	3	ENSG00000158874/ENSG00000118137/ENSG00000100292
GO:0070268	cornification	9/483	58/12942	0.000272275	0.01158745	ENSG00000205426/ENSG00000167754/ENSG00000185479/ENSG00000135480/ENSG00000170523/ENSG00000133710/ENSG00000169474/ENSG00000170454/ENSG00000167767	KRT81/KLK5/KRT6B/KRT7/KRT83/SPINK5/SPRR1A/KRT75/KRT80	9	9	ENSG00000205426/ENSG00000167754/ENSG00000185479/ENSG00000135480/ENSG00000170523/ENSG00000133710/ENSG00000169474/ENSG00000170454/ENSG00000167767	0
GO:0019932	second-messenger-mediated signaling	20/483	224/12942	0.000278248	0.011718301	ENSG00000153292/ENSG00000117228/ENSG00000101850/ENSG00000169429/ENSG00000017427/ENSG00000105290/ENSG00000132911/ENSG00000169245/ENSG00000175471/ENSG00000065989/ENSG00000169248/ENSG00000157168/ENSG00000198947/ENSG00000130988/ENSG00000172367/ENSG00000128165/ENSG00000072071/ENSG00000130203/ENSG00000171522/ENSG00000137801	ADGRF1/GBP1/GPR143/CXCL8/IGF1/APLP1/NMUR2/CXCL10/MCTP1/PDE4A/CXCL11/NRG1/DMD/RGN/PDZD3/ADM2/ADGRL1/APOE/PTGER4/THBS1	20	16	ENSG00000153292/ENSG00000117228/ENSG00000101850/ENSG00000169429/ENSG00000017427/ENSG00000105290/ENSG00000132911/ENSG00000169245/ENSG00000175471/ENSG00000065989/ENSG00000169248/ENSG00000157168/ENSG00000198947/ENSG00000128165/ENSG00000171522/ENSG00000137801	4	ENSG00000130988/ENSG00000172367/ENSG00000072071/ENSG00000130203
GO:0048640	negative regulation of developmental growth	10/483	71/12942	0.000285455	0.011798614	ENSG00000075213/ENSG00000118785/ENSG00000001617/ENSG00000089225/ENSG00000143507/ENSG00000082482/ENSG00000075223/ENSG00000152661/ENSG00000065320/ENSG00000100600	SEMA3A/SPP1/SEMA3F/TBX5/DUSP10/KCNK2/SEMA3C/GJA1/NTN1/LGMN	10	8	ENSG00000075213/ENSG00000118785/ENSG00000001617/ENSG00000143507/ENSG00000082482/ENSG00000075223/ENSG00000152661/ENSG00000100600	2	ENSG00000089225/ENSG00000065320
GO:1903522	regulation of blood circulation	18/483	191/12942	0.000288141	0.011798614	ENSG00000075213/ENSG00000171385/ENSG00000118523/ENSG00000130433/ENSG00000175084/ENSG00000171564/ENSG00000105711/ENSG00000175538/ENSG00000196557/ENSG00000198947/ENSG00000171298/ENSG00000118160/ENSG00000108405/ENSG00000131979/ENSG00000105974/ENSG00000123700/ENSG00000152661/ENSG00000171557	SEMA3A/KCND3/CTGF/CACNG6/DES/FGB/SCN1B/KCNE3/CACNA1H/DMD/GAA/SLC8A2/P2RX1/GCH1/CAV1/KCNJ2/GJA1/FGG	18	12	ENSG00000075213/ENSG00000118523/ENSG00000130433/ENSG00000171564/ENSG00000105711/ENSG00000175538/ENSG00000198947/ENSG00000131979/ENSG00000105974/ENSG00000123700/ENSG00000152661/ENSG00000171557	6	ENSG00000171385/ENSG00000175084/ENSG00000196557/ENSG00000171298/ENSG00000118160/ENSG00000108405
GO:0120039	plasma membrane bounded cell projection morphogenesis	34/483	483/12942	0.00028891	0.011798614	ENSG00000139329/ENSG00000075213/ENSG00000131711/ENSG00000184564/ENSG00000118785/ENSG00000078018/ENSG00000196569/ENSG00000001617/ENSG00000128011/ENSG00000006468/ENSG00000171798/ENSG00000105711/ENSG00000157168/ENSG00000147862/ENSG00000081479/ENSG00000118257/ENSG00000074047/ENSG00000197959/ENSG00000198576/ENSG00000047597/ENSG00000170017/ENSG00000075223/ENSG00000108797/ENSG00000159674/ENSG00000151490…	LUM/SEMA3A/MAP1B/SLITRK6/SPP1/MAP2/LAMA2/SEMA3F/LRFN1/ETV1/KNDC1/SCN1B/NRG1/NFIB/LRP2/NRP2/GLI2/DNM3/ARC/XK/ALCAM/SEMA3C/CNTNAP1/SPON2/PTPRO/PLXNB3/NSMF/APOE/SYT1/GJA1/RELN/NTN1/SHANK3/FMOD	34	27	ENSG00000139329/ENSG00000075213/ENSG00000131711/ENSG00000184564/ENSG00000118785/ENSG00000078018/ENSG00000196569/ENSG00000001617/ENSG00000128011/ENSG00000006468/ENSG00000105711/ENSG00000157168/ENSG00000147862/ENSG00000081479/ENSG00000118257/ENSG00000074047/ENSG00000197959/ENSG00000198576/ENSG00000047597/ENSG00000170017/ENSG00000075223/ENSG00000159674/ENSG00000151490/ENSG00000198753/ENSG00000067715…	7	ENSG00000171798/ENSG00000108797/ENSG00000165802/ENSG00000130203/ENSG00000065320/ENSG00000251322/ENSG00000122176
GO:0090050	positive regulation of cell migration involved in sprouting angiogenesis	5/483	17/12942	0.000302269	0.011976313	ENSG00000048052/ENSG00000135046/ENSG00000126785/ENSG00000165757/ENSG00000100292	HDAC9/ANXA1/RHOJ/JCAD/HMOX1	5	3	ENSG00000048052/ENSG00000135046/ENSG00000126785	2	ENSG00000165757/ENSG00000100292
GO:0034765	regulation of ion transmembrane transport	24/483	296/12942	0.000306731	0.011976313	ENSG00000171385/ENSG00000130433/ENSG00000169432/ENSG00000007952/ENSG00000169245/ENSG00000105711/ENSG00000175538/ENSG00000169248/ENSG00000177455/ENSG00000196557/ENSG00000198947/ENSG00000085563/ENSG00000198576/ENSG00000130988/ENSG00000143184/ENSG00000105974/ENSG00000123700/ENSG00000185760/ENSG00000109819/ENSG00000170379/ENSG00000137801/ENSG00000152661/ENSG00000189056/ENSG00000251322	KCND3/CACNG6/SCN9A/NOX1/CXCL10/SCN1B/KCNE3/CXCL11/CD19/CACNA1H/DMD/ABCB1/ARC/RGN/XCL1/CAV1/KCNJ2/KCNQ5/PPARGC1A/TCAF2/THBS1/GJA1/RELN/SHANK3	24	18	ENSG00000130433/ENSG00000169432/ENSG00000007952/ENSG00000169245/ENSG00000105711/ENSG00000175538/ENSG00000169248/ENSG00000198947/ENSG00000085563/ENSG00000198576/ENSG00000143184/ENSG00000105974/ENSG00000123700/ENSG00000185760/ENSG00000170379/ENSG00000137801/ENSG00000152661/ENSG00000189056	6	ENSG00000171385/ENSG00000177455/ENSG00000196557/ENSG00000130988/ENSG00000109819/ENSG00000251322
GO:0050921	positive regulation of chemotaxis	11/483	85/12942	0.000306916	0.011976313	ENSG00000163739/ENSG00000163734/ENSG00000169429/ENSG00000168961/ENSG00000081041/ENSG00000169245/ENSG00000169248/ENSG00000117525/ENSG00000143184/ENSG00000189377/ENSG00000137801	CXCL1/CXCL3/CXCL8/LGALS9/CXCL2/CXCL10/CXCL11/F3/XCL1/CXCL17/THBS1	11	11	ENSG00000163739/ENSG00000163734/ENSG00000169429/ENSG00000168961/ENSG00000081041/ENSG00000169245/ENSG00000169248/ENSG00000117525/ENSG00000143184/ENSG00000189377/ENSG00000137801	0
GO:0034767	positive regulation of ion transmembrane transport	12/483	99/12942	0.000308072	0.011976313	ENSG00000169245/ENSG00000175538/ENSG00000169248/ENSG00000177455/ENSG00000198947/ENSG00000085563/ENSG00000198576/ENSG00000130988/ENSG00000143184/ENSG00000123700/ENSG00000189056/ENSG00000251322	CXCL10/KCNE3/CXCL11/CD19/DMD/ABCB1/ARC/RGN/XCL1/KCNJ2/RELN/SHANK3	12	9	ENSG00000169245/ENSG00000175538/ENSG00000169248/ENSG00000198947/ENSG00000085563/ENSG00000198576/ENSG00000143184/ENSG00000123700/ENSG00000189056	3	ENSG00000177455/ENSG00000130988/ENSG00000251322
GO:0050777	negative regulation of immune response	12/483	99/12942	0.000308072	0.011976313	ENSG00000168542/ENSG00000163565/ENSG00000158874/ENSG00000168961/ENSG00000135046/ENSG00000130303/ENSG00000118137/ENSG00000143507/ENSG00000133710/ENSG00000143184/ENSG00000100292/ENSG00000182393	COL3A1/IFI16/APOA2/LGALS9/ANXA1/BST2/APOA1/DUSP10/SPINK5/XCL1/HMOX1/IFNL1	12	9	ENSG00000168542/ENSG00000163565/ENSG00000168961/ENSG00000135046/ENSG00000130303/ENSG00000143507/ENSG00000133710/ENSG00000143184/ENSG00000182393	3	ENSG00000158874/ENSG00000118137/ENSG00000100292
GO:0048858	cell projection morphogenesis	34/483	485/12942	0.000311722	0.012002782	ENSG00000139329/ENSG00000075213/ENSG00000131711/ENSG00000184564/ENSG00000118785/ENSG00000078018/ENSG00000196569/ENSG00000001617/ENSG00000128011/ENSG00000006468/ENSG00000171798/ENSG00000105711/ENSG00000157168/ENSG00000147862/ENSG00000081479/ENSG00000118257/ENSG00000074047/ENSG00000197959/ENSG00000198576/ENSG00000047597/ENSG00000170017/ENSG00000075223/ENSG00000108797/ENSG00000159674/ENSG00000151490…	LUM/SEMA3A/MAP1B/SLITRK6/SPP1/MAP2/LAMA2/SEMA3F/LRFN1/ETV1/KNDC1/SCN1B/NRG1/NFIB/LRP2/NRP2/GLI2/DNM3/ARC/XK/ALCAM/SEMA3C/CNTNAP1/SPON2/PTPRO/PLXNB3/NSMF/APOE/SYT1/GJA1/RELN/NTN1/SHANK3/FMOD	34	27	ENSG00000139329/ENSG00000075213/ENSG00000131711/ENSG00000184564/ENSG00000118785/ENSG00000078018/ENSG00000196569/ENSG00000001617/ENSG00000128011/ENSG00000006468/ENSG00000105711/ENSG00000157168/ENSG00000147862/ENSG00000081479/ENSG00000118257/ENSG00000074047/ENSG00000197959/ENSG00000198576/ENSG00000047597/ENSG00000170017/ENSG00000075223/ENSG00000159674/ENSG00000151490/ENSG00000198753/ENSG00000067715…	7	ENSG00000171798/ENSG00000108797/ENSG00000165802/ENSG00000130203/ENSG00000065320/ENSG00000251322/ENSG00000122176
GO:0052547	regulation of peptidase activity	25/483	316/12942	0.000335764	0.01280655	ENSG00000163220/ENSG00000003436/ENSG00000163565/ENSG00000118523/ENSG00000035862/ENSG00000168961/ENSG00000102032/ENSG00000165949/ENSG00000130303/ENSG00000091592/ENSG00000196954/ENSG00000117525/ENSG00000133710/ENSG00000240065/ENSG00000108405/ENSG00000101074/ENSG00000175315/ENSG00000240583/ENSG00000105974/ENSG00000121858/ENSG00000142871/ENSG00000204397/ENSG00000129355/ENSG00000137801/ENSG00000101197	S100A9/TFPI/IFI16/CTGF/TIMP2/LGALS9/RENBP/IFI27/BST2/NLRP1/CASP4/F3/SPINK5/PSMB9/P2RX1/R3HDML/CST6/AQP1/CAV1/TNFSF10/CYR61/CARD16/CDKN2D/THBS1/BIRC7	25	19	ENSG00000003436/ENSG00000163565/ENSG00000118523/ENSG00000168961/ENSG00000165949/ENSG00000130303/ENSG00000091592/ENSG00000196954/ENSG00000117525/ENSG00000133710/ENSG00000240065/ENSG00000175315/ENSG00000105974/ENSG00000121858/ENSG00000142871/ENSG00000204397/ENSG00000129355/ENSG00000137801/ENSG00000101197	6	ENSG00000163220/ENSG00000035862/ENSG00000102032/ENSG00000108405/ENSG00000101074/ENSG00000240583
GO:0007586	digestion	11/483	86/12942	0.000340346	0.012860004	ENSG00000158874/ENSG00000275896/ENSG00000163295/ENSG00000187134/ENSG00000180251/ENSG00000118137/ENSG00000240583/ENSG00000197273/ENSG00000128165/ENSG00000151632/ENSG00000109819	APOA2/PRSS2/ALPI/AKR1C1/SLC9A4/APOA1/AQP1/GUCA2A/ADM2/AKR1C2/PPARGC1A	11	5	ENSG00000275896/ENSG00000187134/ENSG00000180251/ENSG00000128165/ENSG00000151632	6	ENSG00000158874/ENSG00000163295/ENSG00000118137/ENSG00000240583/ENSG00000197273/ENSG00000109819
GO:0030155	regulation of cell adhesion	33/483	469/12942	0.000356882	0.013306183	ENSG00000106541/ENSG00000117228/ENSG00000275896/ENSG00000196569/ENSG00000169429/ENSG00000168961/ENSG00000017427/ENSG00000135046/ENSG00000111846/ENSG00000171564/ENSG00000172575/ENSG00000112149/ENSG00000118137/ENSG00000198286/ENSG00000143507/ENSG00000074047/ENSG00000120217/ENSG00000133710/ENSG00000122861/ENSG00000143184/ENSG00000162849/ENSG00000105974/ENSG00000144824/ENSG00000108821/ENSG00000006210…	AGR2/GBP1/PRSS2/LAMA2/CXCL8/LGALS9/IGF1/ANXA1/GCNT2/FGB/RASGRP1/CD83/APOA1/CARD11/DUSP10/GLI2/CD274/SPINK5/PLAU/XCL1/KIF26B/CAV1/PHLDB2/COL1A1/CX3CL1/PTPRO/CYR61/PLXNB3/COL8A1/THBS1/IFNL1/FGG/ARHGDIB	33	29	ENSG00000106541/ENSG00000117228/ENSG00000275896/ENSG00000196569/ENSG00000169429/ENSG00000168961/ENSG00000017427/ENSG00000135046/ENSG00000111846/ENSG00000171564/ENSG00000172575/ENSG00000143507/ENSG00000074047/ENSG00000120217/ENSG00000133710/ENSG00000143184/ENSG00000162849/ENSG00000105974/ENSG00000144824/ENSG00000108821/ENSG00000006210/ENSG00000151490/ENSG00000142871/ENSG00000198753/ENSG00000144810…	4	ENSG00000112149/ENSG00000118137/ENSG00000198286/ENSG00000122861
GO:0033555	multicellular organismal response to stress	8/483	48/12942	0.000359572	0.013306183	ENSG00000169432/ENSG00000132911/ENSG00000147246/ENSG00000131979/ENSG00000130203/ENSG00000137801/ENSG00000152661/ENSG00000189056	SCN9A/NMUR2/HTR2C/GCH1/APOE/THBS1/GJA1/RELN	8	6	ENSG00000169432/ENSG00000132911/ENSG00000131979/ENSG00000137801/ENSG00000152661/ENSG00000189056	2	ENSG00000147246/ENSG00000130203
GO:0007409	axonogenesis	26/483	336/12942	0.000362028	0.013306183	ENSG00000139329/ENSG00000075213/ENSG00000131711/ENSG00000184564/ENSG00000118785/ENSG00000078018/ENSG00000196569/ENSG00000001617/ENSG00000128011/ENSG00000006468/ENSG00000105711/ENSG00000157168/ENSG00000147862/ENSG00000118257/ENSG00000074047/ENSG00000047597/ENSG00000170017/ENSG00000075223/ENSG00000159674/ENSG00000151490/ENSG00000198753/ENSG00000130203/ENSG00000189056/ENSG00000065320/ENSG00000251322…	LUM/SEMA3A/MAP1B/SLITRK6/SPP1/MAP2/LAMA2/SEMA3F/LRFN1/ETV1/SCN1B/NRG1/NFIB/NRP2/GLI2/XK/ALCAM/SEMA3C/SPON2/PTPRO/PLXNB3/APOE/RELN/NTN1/SHANK3/FMOD	26	22	ENSG00000139329/ENSG00000075213/ENSG00000131711/ENSG00000184564/ENSG00000118785/ENSG00000078018/ENSG00000196569/ENSG00000001617/ENSG00000128011/ENSG00000006468/ENSG00000105711/ENSG00000157168/ENSG00000147862/ENSG00000118257/ENSG00000074047/ENSG00000047597/ENSG00000170017/ENSG00000075223/ENSG00000159674/ENSG00000151490/ENSG00000198753/ENSG00000189056	4	ENSG00000130203/ENSG00000065320/ENSG00000251322/ENSG00000122176
GO:0010975	regulation of neuron projection development	27/483	355/12942	0.000368682	0.013428677	ENSG00000163220/ENSG00000075213/ENSG00000131711/ENSG00000118785/ENSG00000078018/ENSG00000172260/ENSG00000148677/ENSG00000001617/ENSG00000171798/ENSG00000105711/ENSG00000157168/ENSG00000167755/ENSG00000197959/ENSG00000198576/ENSG00000196083/ENSG00000047597/ENSG00000164796/ENSG00000075223/ENSG00000006210/ENSG00000151490/ENSG00000198753/ENSG00000165802/ENSG00000130203/ENSG00000067715/ENSG00000189056…	S100A9/SEMA3A/MAP1B/SPP1/MAP2/NEGR1/ANKRD1/SEMA3F/KNDC1/SCN1B/NRG1/KLK6/DNM3/ARC/IL1RAP/XK/CSMD3/SEMA3C/CX3CL1/PTPRO/PLXNB3/NSMF/APOE/SYT1/RELN/NTN1/SHANK3	27	21	ENSG00000075213/ENSG00000131711/ENSG00000118785/ENSG00000078018/ENSG00000172260/ENSG00000148677/ENSG00000001617/ENSG00000105711/ENSG00000157168/ENSG00000167755/ENSG00000197959/ENSG00000198576/ENSG00000196083/ENSG00000047597/ENSG00000164796/ENSG00000075223/ENSG00000006210/ENSG00000151490/ENSG00000198753/ENSG00000067715/ENSG00000189056	6	ENSG00000163220/ENSG00000171798/ENSG00000165802/ENSG00000130203/ENSG00000065320/ENSG00000251322
GO:0046068	cGMP metabolic process	7/483	37/12942	0.000375546	0.013556542	ENSG00000120937/ENSG00000147246/ENSG00000240583/ENSG00000172367/ENSG00000197273/ENSG00000130203/ENSG00000137801	NPPB/HTR2C/AQP1/PDZD3/GUCA2A/APOE/THBS1	7	1	ENSG00000137801	6	ENSG00000120937/ENSG00000147246/ENSG00000240583/ENSG00000172367/ENSG00000197273/ENSG00000130203
GO:0030799	regulation of cyclic nucleotide metabolic process	9/483	61/12942	0.000401623	0.014369557	ENSG00000035862/ENSG00000099864/ENSG00000138271/ENSG00000169245/ENSG00000169248/ENSG00000172367/ENSG00000197273/ENSG00000130203/ENSG00000137801	TIMP2/PALM/GPR87/CXCL10/CXCL11/PDZD3/GUCA2A/APOE/THBS1	9	4	ENSG00000138271/ENSG00000169245/ENSG00000169248/ENSG00000137801	5	ENSG00000035862/ENSG00000099864/ENSG00000172367/ENSG00000197273/ENSG00000130203
GO:0051604	protein maturation	22/483	266/12942	0.000412243	0.014620156	ENSG00000163565/ENSG00000000971/ENSG00000039537/ENSG00000120885/ENSG00000171564/ENSG00000126218/ENSG00000177455/ENSG00000138613/ENSG00000117525/ENSG00000128965/ENSG00000184012/ENSG00000115718/ENSG00000167755/ENSG00000159403/ENSG00000169627/ENSG00000122861/ENSG00000204397/ENSG00000137801/ENSG00000124766/ENSG00000171557/ENSG00000100600/ENSG00000101197	IFI16/CFH/C6/CLU/FGB/F10/CD19/APH1B/F3/CHAC1/TMPRSS2/PROC/KLK6/C1R/BOLA2B/PLAU/CARD16/THBS1/SOX4/FGG/LGMN/BIRC7	22	17	ENSG00000163565/ENSG00000000971/ENSG00000039537/ENSG00000171564/ENSG00000138613/ENSG00000117525/ENSG00000128965/ENSG00000115718/ENSG00000167755/ENSG00000159403/ENSG00000169627/ENSG00000204397/ENSG00000137801/ENSG00000124766/ENSG00000171557/ENSG00000100600/ENSG00000101197	5	ENSG00000120885/ENSG00000126218/ENSG00000177455/ENSG00000184012/ENSG00000122861
GO:0045071	negative regulation of viral genome replication	8/483	49/12942	0.000415931	0.014622673	ENSG00000111335/ENSG00000163565/ENSG00000134321/ENSG00000130303/ENSG00000135114/ENSG00000172183/ENSG00000178685/ENSG00000185745	OAS2/IFI16/RSAD2/BST2/OASL/ISG20/PARP10/IFIT1	8	8	ENSG00000111335/ENSG00000163565/ENSG00000134321/ENSG00000130303/ENSG00000135114/ENSG00000172183/ENSG00000178685/ENSG00000185745	0
GO:0051962	positive regulation of nervous system development	27/483	358/12942	0.000420703	0.014662952	ENSG00000163220/ENSG00000075213/ENSG00000131711/ENSG00000184564/ENSG00000035862/ENSG00000172260/ENSG00000078579/ENSG00000196628/ENSG00000148677/ENSG00000105711/ENSG00000157168/ENSG00000081479/ENSG00000074047/ENSG00000196083/ENSG00000214376/ENSG00000162946/ENSG00000006210/ENSG00000072071/ENSG00000198753/ENSG00000165802/ENSG00000130203/ENSG00000067715/ENSG00000131914/ENSG00000189056/ENSG00000139211…	S100A9/SEMA3A/MAP1B/SLITRK6/TIMP2/NEGR1/FGF20/TCF4/ANKRD1/SCN1B/NRG1/LRP2/GLI2/IL1RAP/VSTM5/DISC1/CX3CL1/ADGRL1/PLXNB3/NSMF/APOE/SYT1/LIN28A/RELN/AMIGO2/NTN1/SHANK3	27	18	ENSG00000075213/ENSG00000131711/ENSG00000184564/ENSG00000172260/ENSG00000078579/ENSG00000196628/ENSG00000148677/ENSG00000105711/ENSG00000157168/ENSG00000081479/ENSG00000074047/ENSG00000196083/ENSG00000214376/ENSG00000006210/ENSG00000198753/ENSG00000067715/ENSG00000189056/ENSG00000139211	9	ENSG00000163220/ENSG00000035862/ENSG00000162946/ENSG00000072071/ENSG00000165802/ENSG00000130203/ENSG00000131914/ENSG00000065320/ENSG00000251322
GO:0001819	positive regulation of cytokine production	24/483	303/12942	0.000431692	0.014917346	ENSG00000139329/ENSG00000163565/ENSG00000158874/ENSG00000140968/ENSG00000156515/ENSG00000168961/ENSG00000135046/ENSG00000120885/ENSG00000134321/ENSG00000172575/ENSG00000007952/ENSG00000091592/ENSG00000112149/ENSG00000198286/ENSG00000120217/ENSG00000196083/ENSG00000143184/ENSG00000189377/ENSG00000100292/ENSG00000159674/ENSG00000006210/ENSG00000171522/ENSG00000137801/ENSG00000182393	LUM/IFI16/APOA2/IRF8/HK1/LGALS9/ANXA1/CLU/RSAD2/RASGRP1/NOX1/NLRP1/CD83/CARD11/CD274/IL1RAP/XCL1/CXCL17/HMOX1/SPON2/CX3CL1/PTGER4/THBS1/IFNL1	24	18	ENSG00000139329/ENSG00000163565/ENSG00000156515/ENSG00000168961/ENSG00000135046/ENSG00000134321/ENSG00000172575/ENSG00000007952/ENSG00000091592/ENSG00000120217/ENSG00000196083/ENSG00000143184/ENSG00000189377/ENSG00000159674/ENSG00000006210/ENSG00000171522/ENSG00000137801/ENSG00000182393	6	ENSG00000158874/ENSG00000140968/ENSG00000120885/ENSG00000112149/ENSG00000198286/ENSG00000100292
GO:0002440	production of molecular mediator of immune response	14/483	133/12942	0.000442029	0.015145109	ENSG00000167754/ENSG00000158874/ENSG00000156515/ENSG00000134321/ENSG00000161955/ENSG00000130303/ENSG00000169035/ENSG00000118137/ENSG00000198286/ENSG00000133710/ENSG00000143184/ENSG00000100292/ENSG00000169621/ENSG00000159674	KLK5/APOA2/HK1/RSAD2/TNFSF13/BST2/KLK7/APOA1/CARD11/SPINK5/XCL1/HMOX1/APLF/SPON2	14	9	ENSG00000167754/ENSG00000156515/ENSG00000134321/ENSG00000161955/ENSG00000130303/ENSG00000169035/ENSG00000133710/ENSG00000143184/ENSG00000159674	5	ENSG00000158874/ENSG00000118137/ENSG00000198286/ENSG00000100292/ENSG00000169621
GO:0002688	regulation of leukocyte chemotaxis	10/483	75/12942	0.000448655	0.015242948	ENSG00000163739/ENSG00000163734/ENSG00000169429/ENSG00000168961/ENSG00000081041/ENSG00000169245/ENSG00000169248/ENSG00000143184/ENSG00000189377/ENSG00000137801	CXCL1/CXCL3/CXCL8/LGALS9/CXCL2/CXCL10/CXCL11/XCL1/CXCL17/THBS1	10	10	ENSG00000163739/ENSG00000163734/ENSG00000169429/ENSG00000168961/ENSG00000081041/ENSG00000169245/ENSG00000169248/ENSG00000143184/ENSG00000189377/ENSG00000137801	0
GO:0030003	cellular cation homeostasis	31/483	437/12942	0.000466741	0.01572528	ENSG00000163220/ENSG00000174502/ENSG00000134853/ENSG00000139679/ENSG00000132911/ENSG00000007952/ENSG00000089472/ENSG00000169245/ENSG00000180251/ENSG00000169248/ENSG00000177455/ENSG00000198947/ENSG00000147246/ENSG00000123191/ENSG00000118160/ENSG00000187474/ENSG00000047597/ENSG00000130988/ENSG00000143184/ENSG00000115194/ENSG00000105974/ENSG00000123700/ENSG00000125148/ENSG00000165125/ENSG00000100292…	S100A9/SLC26A9/PDGFRA/LPAR6/NMUR2/NOX1/HEPH/CXCL10/SLC9A4/CXCL11/CD19/DMD/HTR2C/ATP7B/SLC8A2/FPR3/XK/RGN/XCL1/SLC30A3/CAV1/KCNJ2/MT2A/TRPV6/HMOX1/SLC30A10/SLC4A4/APOE/PTGER4/GJA1/PDE6A	31	18	ENSG00000174502/ENSG00000139679/ENSG00000132911/ENSG00000007952/ENSG00000169245/ENSG00000180251/ENSG00000169248/ENSG00000198947/ENSG00000047597/ENSG00000143184/ENSG00000105974/ENSG00000123700/ENSG00000125148/ENSG00000165125/ENSG00000196660/ENSG00000080493/ENSG00000171522/ENSG00000152661	13	ENSG00000163220/ENSG00000134853/ENSG00000089472/ENSG00000177455/ENSG00000147246/ENSG00000123191/ENSG00000118160/ENSG00000187474/ENSG00000130988/ENSG00000115194/ENSG00000100292/ENSG00000130203/ENSG00000132915
GO:0043901	negative regulation of multi-organism process	14/483	134/12942	0.000477148	0.015943068	ENSG00000111335/ENSG00000213186/ENSG00000163565/ENSG00000140968/ENSG00000017427/ENSG00000134321/ENSG00000130303/ENSG00000135114/ENSG00000133710/ENSG00000172183/ENSG00000178685/ENSG00000204397/ENSG00000111348/ENSG00000185745	OAS2/TRIM59/IFI16/IRF8/IGF1/RSAD2/BST2/OASL/SPINK5/ISG20/PARP10/CARD16/ARHGDIB/IFIT1	14	12	ENSG00000111335/ENSG00000163565/ENSG00000017427/ENSG00000134321/ENSG00000130303/ENSG00000135114/ENSG00000133710/ENSG00000172183/ENSG00000178685/ENSG00000204397/ENSG00000111348/ENSG00000185745	2	ENSG00000213186/ENSG00000140968
GO:0006182	cGMP biosynthetic process	6/483	28/12942	0.000489698	0.015995685	ENSG00000120937/ENSG00000147246/ENSG00000240583/ENSG00000172367/ENSG00000197273/ENSG00000130203	NPPB/HTR2C/AQP1/PDZD3/GUCA2A/APOE	6	0		6	ENSG00000120937/ENSG00000147246/ENSG00000240583/ENSG00000172367/ENSG00000197273/ENSG00000130203
GO:0086009	membrane repolarization	6/483	28/12942	0.000489698	0.015995685	ENSG00000171385/ENSG00000105711/ENSG00000175538/ENSG00000105974/ENSG00000123700/ENSG00000152661	KCND3/SCN1B/KCNE3/CAV1/KCNJ2/GJA1	6	5	ENSG00000105711/ENSG00000175538/ENSG00000105974/ENSG00000123700/ENSG00000152661	1	ENSG00000171385
GO:0002685	regulation of leukocyte migration	13/483	119/12942	0.000490592	0.015995685	ENSG00000163739/ENSG00000163734/ENSG00000169429/ENSG00000168961/ENSG00000135046/ENSG00000081041/ENSG00000169245/ENSG00000169248/ENSG00000143184/ENSG00000189377/ENSG00000100292/ENSG00000171522/ENSG00000137801	CXCL1/CXCL3/CXCL8/LGALS9/ANXA1/CXCL2/CXCL10/CXCL11/XCL1/CXCL17/HMOX1/PTGER4/THBS1	13	12	ENSG00000163739/ENSG00000163734/ENSG00000169429/ENSG00000168961/ENSG00000135046/ENSG00000081041/ENSG00000169245/ENSG00000169248/ENSG00000143184/ENSG00000189377/ENSG00000171522/ENSG00000137801	1	ENSG00000100292
GO:0045834	positive regulation of lipid metabolic process	11/483	90/12942	0.000506328	0.016208771	ENSG00000158874/ENSG00000134853/ENSG00000135046/ENSG00000118137/ENSG00000147246/ENSG00000095637/ENSG00000069122/ENSG00000130988/ENSG00000109819/ENSG00000142871/ENSG00000130203	APOA2/PDGFRA/ANXA1/APOA1/HTR2C/SORBS1/ADGRF5/RGN/PPARGC1A/CYR61/APOE	11	3	ENSG00000135046/ENSG00000069122/ENSG00000142871	8	ENSG00000158874/ENSG00000134853/ENSG00000118137/ENSG00000147246/ENSG00000095637/ENSG00000130988/ENSG00000109819/ENSG00000130203
GO:1904064	positive regulation of cation transmembrane transport	11/483	90/12942	0.000506328	0.016208771	ENSG00000169245/ENSG00000175538/ENSG00000169248/ENSG00000177455/ENSG00000198947/ENSG00000198576/ENSG00000130988/ENSG00000143184/ENSG00000123700/ENSG00000189056/ENSG00000251322	CXCL10/KCNE3/CXCL11/CD19/DMD/ARC/RGN/XCL1/KCNJ2/RELN/SHANK3	11	8	ENSG00000169245/ENSG00000175538/ENSG00000169248/ENSG00000198947/ENSG00000198576/ENSG00000143184/ENSG00000123700/ENSG00000189056	3	ENSG00000177455/ENSG00000130988/ENSG00000251322
GO:1902285	semaphorin-plexin signaling pathway involved in neuron projection guidance	4/483	11/12942	0.000512896	0.016208771	ENSG00000075213/ENSG00000001617/ENSG00000118257/ENSG00000198753	SEMA3A/SEMA3F/NRP2/PLXNB3	4	4	ENSG00000075213/ENSG00000001617/ENSG00000118257/ENSG00000198753	0
GO:0052652	cyclic purine nucleotide metabolic process	9/483	63/12942	0.000513164	0.016208771	ENSG00000035862/ENSG00000099864/ENSG00000120937/ENSG00000138271/ENSG00000147246/ENSG00000240583/ENSG00000172367/ENSG00000197273/ENSG00000130203	TIMP2/PALM/NPPB/GPR87/HTR2C/AQP1/PDZD3/GUCA2A/APOE	9	1	ENSG00000138271	8	ENSG00000035862/ENSG00000099864/ENSG00000120937/ENSG00000147246/ENSG00000240583/ENSG00000172367/ENSG00000197273/ENSG00000130203
GO:0032103	positive regulation of response to external stimulus	17/483	184/12942	0.000530184	0.016478532	ENSG00000163220/ENSG00000167754/ENSG00000163739/ENSG00000163734/ENSG00000060566/ENSG00000169429/ENSG00000168961/ENSG00000081041/ENSG00000169035/ENSG00000169245/ENSG00000169248/ENSG00000117525/ENSG00000143184/ENSG00000189377/ENSG00000006210/ENSG00000171522/ENSG00000137801	S100A9/KLK5/CXCL1/CXCL3/CREB3L3/CXCL8/LGALS9/CXCL2/KLK7/CXCL10/CXCL11/F3/XCL1/CXCL17/CX3CL1/PTGER4/THBS1	17	15	ENSG00000167754/ENSG00000163739/ENSG00000163734/ENSG00000169429/ENSG00000168961/ENSG00000081041/ENSG00000169035/ENSG00000169245/ENSG00000169248/ENSG00000117525/ENSG00000143184/ENSG00000189377/ENSG00000006210/ENSG00000171522/ENSG00000137801	2	ENSG00000163220/ENSG00000060566
GO:0045664	regulation of neuron differentiation	32/483	460/12942	0.000532203	0.016478532	ENSG00000163220/ENSG00000075213/ENSG00000131711/ENSG00000118785/ENSG00000078018/ENSG00000035862/ENSG00000172260/ENSG00000078579/ENSG00000196628/ENSG00000148677/ENSG00000001617/ENSG00000171798/ENSG00000105711/ENSG00000157168/ENSG00000074047/ENSG00000167755/ENSG00000197959/ENSG00000198576/ENSG00000196083/ENSG00000047597/ENSG00000164796/ENSG00000075223/ENSG00000006210/ENSG00000151490/ENSG00000198753…	S100A9/SEMA3A/MAP1B/SPP1/MAP2/TIMP2/NEGR1/FGF20/TCF4/ANKRD1/SEMA3F/KNDC1/SCN1B/NRG1/GLI2/KLK6/DNM3/ARC/IL1RAP/XK/CSMD3/SEMA3C/CX3CL1/PTPRO/PLXNB3/NSMF/APOE/SYT1/LIN28A/RELN/NTN1/SHANK3	32	24	ENSG00000075213/ENSG00000131711/ENSG00000118785/ENSG00000078018/ENSG00000172260/ENSG00000078579/ENSG00000196628/ENSG00000148677/ENSG00000001617/ENSG00000105711/ENSG00000157168/ENSG00000074047/ENSG00000167755/ENSG00000197959/ENSG00000198576/ENSG00000196083/ENSG00000047597/ENSG00000164796/ENSG00000075223/ENSG00000006210/ENSG00000151490/ENSG00000198753/ENSG00000067715/ENSG00000189056	8	ENSG00000163220/ENSG00000035862/ENSG00000171798/ENSG00000165802/ENSG00000130203/ENSG00000131914/ENSG00000065320/ENSG00000251322
GO:0002719	negative regulation of cytokine production involved in immune response	5/483	19/12942	0.000533932	0.016478532	ENSG00000158874/ENSG00000130303/ENSG00000118137/ENSG00000143184/ENSG00000100292	APOA2/BST2/APOA1/XCL1/HMOX1	5	2	ENSG00000130303/ENSG00000143184	3	ENSG00000158874/ENSG00000118137/ENSG00000100292
GO:0001523	retinoid metabolic process	9/483	64/12942	0.00057779	0.017563949	ENSG00000165092/ENSG00000196139/ENSG00000158874/ENSG00000187134/ENSG00000118137/ENSG00000081479/ENSG00000170786/ENSG00000241635/ENSG00000130203	ALDH1A1/AKR1C3/APOA2/AKR1C1/APOA1/LRP2/SDR16C5/UGT1A1/APOE	9	5	ENSG00000165092/ENSG00000196139/ENSG00000187134/ENSG00000081479/ENSG00000170786	4	ENSG00000158874/ENSG00000118137/ENSG00000241635/ENSG00000130203
GO:0009190	cyclic nucleotide biosynthetic process	9/483	64/12942	0.00057779	0.017563949	ENSG00000035862/ENSG00000099864/ENSG00000120937/ENSG00000138271/ENSG00000147246/ENSG00000240583/ENSG00000172367/ENSG00000197273/ENSG00000130203	TIMP2/PALM/NPPB/GPR87/HTR2C/AQP1/PDZD3/GUCA2A/APOE	9	1	ENSG00000138271	8	ENSG00000035862/ENSG00000099864/ENSG00000120937/ENSG00000147246/ENSG00000240583/ENSG00000172367/ENSG00000197273/ENSG00000130203
GO:1904018	positive regulation of vasculature development	14/483	137/12942	0.000597107	0.017915374	ENSG00000048052/ENSG00000005981/ENSG00000039537/ENSG00000169429/ENSG00000135046/ENSG00000239697/ENSG00000117525/ENSG00000126785/ENSG00000240583/ENSG00000165757/ENSG00000100292/ENSG00000128165/ENSG00000006210/ENSG00000137801	HDAC9/ASB4/C6/CXCL8/ANXA1/TNFSF12/F3/RHOJ/AQP1/JCAD/HMOX1/ADM2/CX3CL1/THBS1	14	11	ENSG00000048052/ENSG00000005981/ENSG00000039537/ENSG00000169429/ENSG00000135046/ENSG00000239697/ENSG00000117525/ENSG00000126785/ENSG00000128165/ENSG00000006210/ENSG00000137801	3	ENSG00000240583/ENSG00000165757/ENSG00000100292
GO:0002548	monocyte chemotaxis	6/483	29/12942	0.000598213	0.017915374	ENSG00000135046/ENSG00000169245/ENSG00000143184/ENSG00000189377/ENSG00000006210/ENSG00000151490	ANXA1/CXCL10/XCL1/CXCL17/CX3CL1/PTPRO	6	6	ENSG00000135046/ENSG00000169245/ENSG00000143184/ENSG00000189377/ENSG00000006210/ENSG00000151490	0
GO:0001508	action potential	11/483	92/12942	0.000611875	0.017964067	ENSG00000171385/ENSG00000169432/ENSG00000105711/ENSG00000175538/ENSG00000196557/ENSG00000198947/ENSG00000108405/ENSG00000105974/ENSG00000123700/ENSG00000108797/ENSG00000152661	KCND3/SCN9A/SCN1B/KCNE3/CACNA1H/DMD/P2RX1/CAV1/KCNJ2/CNTNAP1/GJA1	11	7	ENSG00000169432/ENSG00000105711/ENSG00000175538/ENSG00000198947/ENSG00000105974/ENSG00000123700/ENSG00000152661	4	ENSG00000171385/ENSG00000196557/ENSG00000108405/ENSG00000108797
GO:0055074	calcium ion homeostasis	22/483	274/12942	0.000616778	0.017964067	ENSG00000134853/ENSG00000139679/ENSG00000132911/ENSG00000169245/ENSG00000180881/ENSG00000179104/ENSG00000169248/ENSG00000177455/ENSG00000198947/ENSG00000147246/ENSG00000123191/ENSG00000118160/ENSG00000187474/ENSG00000047597/ENSG00000130988/ENSG00000143184/ENSG00000105974/ENSG00000165125/ENSG00000130203/ENSG00000171522/ENSG00000152661/ENSG00000132915	PDGFRA/LPAR6/NMUR2/CXCL10/CAPS2/TMTC2/CXCL11/CD19/DMD/HTR2C/ATP7B/SLC8A2/FPR3/XK/RGN/XCL1/CAV1/TRPV6/APOE/PTGER4/GJA1/PDE6A	22	13	ENSG00000139679/ENSG00000132911/ENSG00000169245/ENSG00000180881/ENSG00000179104/ENSG00000169248/ENSG00000198947/ENSG00000047597/ENSG00000143184/ENSG00000105974/ENSG00000165125/ENSG00000171522/ENSG00000152661	9	ENSG00000134853/ENSG00000177455/ENSG00000147246/ENSG00000123191/ENSG00000118160/ENSG00000187474/ENSG00000130988/ENSG00000130203/ENSG00000132915
GO:0051057	positive regulation of small GTPase mediated signal transduction	7/483	40/12942	0.000617432	0.017964067	ENSG00000168542/ENSG00000017427/ENSG00000139679/ENSG00000172575/ENSG00000118137/ENSG00000157168/ENSG00000189056	COL3A1/IGF1/LPAR6/RASGRP1/APOA1/NRG1/RELN	7	6	ENSG00000168542/ENSG00000017427/ENSG00000139679/ENSG00000172575/ENSG00000157168/ENSG00000189056	1	ENSG00000118137
GO:0006875	cellular metal ion homeostasis	27/483	367/12942	0.000617612	0.017964067	ENSG00000163220/ENSG00000134853/ENSG00000139679/ENSG00000132911/ENSG00000089472/ENSG00000169245/ENSG00000169248/ENSG00000177455/ENSG00000198947/ENSG00000147246/ENSG00000123191/ENSG00000118160/ENSG00000187474/ENSG00000047597/ENSG00000130988/ENSG00000143184/ENSG00000115194/ENSG00000105974/ENSG00000123700/ENSG00000125148/ENSG00000165125/ENSG00000100292/ENSG00000196660/ENSG00000130203/ENSG00000171522…	S100A9/PDGFRA/LPAR6/NMUR2/HEPH/CXCL10/CXCL11/CD19/DMD/HTR2C/ATP7B/SLC8A2/FPR3/XK/RGN/XCL1/SLC30A3/CAV1/KCNJ2/MT2A/TRPV6/HMOX1/SLC30A10/APOE/PTGER4/GJA1/PDE6A	27	14	ENSG00000139679/ENSG00000132911/ENSG00000169245/ENSG00000169248/ENSG00000198947/ENSG00000047597/ENSG00000143184/ENSG00000105974/ENSG00000123700/ENSG00000125148/ENSG00000165125/ENSG00000196660/ENSG00000171522/ENSG00000152661	13	ENSG00000163220/ENSG00000134853/ENSG00000089472/ENSG00000177455/ENSG00000147246/ENSG00000123191/ENSG00000118160/ENSG00000187474/ENSG00000130988/ENSG00000115194/ENSG00000100292/ENSG00000130203/ENSG00000132915
GO:0002718	regulation of cytokine production involved in immune response	8/483	52/12942	0.000629365	0.01804625	ENSG00000158874/ENSG00000156515/ENSG00000134321/ENSG00000130303/ENSG00000118137/ENSG00000143184/ENSG00000100292/ENSG00000159674	APOA2/HK1/RSAD2/BST2/APOA1/XCL1/HMOX1/SPON2	8	5	ENSG00000156515/ENSG00000134321/ENSG00000130303/ENSG00000143184/ENSG00000159674	3	ENSG00000158874/ENSG00000118137/ENSG00000100292
GO:0030574	collagen catabolic process	8/483	52/12942	0.000629365	0.01804625	ENSG00000168542/ENSG00000275896/ENSG00000171812/ENSG00000138316/ENSG00000167755/ENSG00000080573/ENSG00000108821/ENSG00000144810	COL3A1/PRSS2/COL8A2/ADAMTS14/KLK6/COL5A3/COL1A1/COL8A1	8	7	ENSG00000168542/ENSG00000275896/ENSG00000171812/ENSG00000138316/ENSG00000167755/ENSG00000108821/ENSG00000144810	1	ENSG00000080573
GO:2000116	regulation of cysteine-type endopeptidase activity	18/483	204/12942	0.000637479	0.018150202	ENSG00000163220/ENSG00000163565/ENSG00000118523/ENSG00000168961/ENSG00000165949/ENSG00000091592/ENSG00000196954/ENSG00000117525/ENSG00000240065/ENSG00000108405/ENSG00000175315/ENSG00000240583/ENSG00000121858/ENSG00000142871/ENSG00000204397/ENSG00000129355/ENSG00000137801/ENSG00000101197	S100A9/IFI16/CTGF/LGALS9/IFI27/NLRP1/CASP4/F3/PSMB9/P2RX1/CST6/AQP1/TNFSF10/CYR61/CARD16/CDKN2D/THBS1/BIRC7	18	15	ENSG00000163565/ENSG00000118523/ENSG00000168961/ENSG00000165949/ENSG00000091592/ENSG00000196954/ENSG00000117525/ENSG00000240065/ENSG00000175315/ENSG00000121858/ENSG00000142871/ENSG00000204397/ENSG00000129355/ENSG00000137801/ENSG00000101197	3	ENSG00000163220/ENSG00000108405/ENSG00000240583
GO:0061564	axon development	27/483	369/12942	0.000671015	0.018856232	ENSG00000139329/ENSG00000075213/ENSG00000131711/ENSG00000184564/ENSG00000118785/ENSG00000078018/ENSG00000196569/ENSG00000001617/ENSG00000128011/ENSG00000006468/ENSG00000105711/ENSG00000118137/ENSG00000157168/ENSG00000147862/ENSG00000118257/ENSG00000074047/ENSG00000047597/ENSG00000170017/ENSG00000075223/ENSG00000159674/ENSG00000151490/ENSG00000198753/ENSG00000130203/ENSG00000189056/ENSG00000065320…	LUM/SEMA3A/MAP1B/SLITRK6/SPP1/MAP2/LAMA2/SEMA3F/LRFN1/ETV1/SCN1B/APOA1/NRG1/NFIB/NRP2/GLI2/XK/ALCAM/SEMA3C/SPON2/PTPRO/PLXNB3/APOE/RELN/NTN1/SHANK3/FMOD	27	22	ENSG00000139329/ENSG00000075213/ENSG00000131711/ENSG00000184564/ENSG00000118785/ENSG00000078018/ENSG00000196569/ENSG00000001617/ENSG00000128011/ENSG00000006468/ENSG00000105711/ENSG00000157168/ENSG00000147862/ENSG00000118257/ENSG00000074047/ENSG00000047597/ENSG00000170017/ENSG00000075223/ENSG00000159674/ENSG00000151490/ENSG00000198753/ENSG00000189056	5	ENSG00000118137/ENSG00000130203/ENSG00000065320/ENSG00000251322/ENSG00000122176
GO:1903900	regulation of viral life cycle	13/483	123/12942	0.00067407	0.018856232	ENSG00000111335/ENSG00000213186/ENSG00000163565/ENSG00000169429/ENSG00000168961/ENSG00000112343/ENSG00000134321/ENSG00000130303/ENSG00000184012/ENSG00000135114/ENSG00000172183/ENSG00000178685/ENSG00000185745	OAS2/TRIM59/IFI16/CXCL8/LGALS9/TRIM38/RSAD2/BST2/TMPRSS2/OASL/ISG20/PARP10/IFIT1	13	11	ENSG00000111335/ENSG00000163565/ENSG00000169429/ENSG00000168961/ENSG00000112343/ENSG00000134321/ENSG00000130303/ENSG00000135114/ENSG00000172183/ENSG00000178685/ENSG00000185745	2	ENSG00000213186/ENSG00000184012
GO:0006873	cellular ion homeostasis	31/483	447/12942	0.000681981	0.018856232	ENSG00000163220/ENSG00000174502/ENSG00000134853/ENSG00000139679/ENSG00000132911/ENSG00000007952/ENSG00000089472/ENSG00000169245/ENSG00000180251/ENSG00000169248/ENSG00000177455/ENSG00000198947/ENSG00000147246/ENSG00000123191/ENSG00000118160/ENSG00000187474/ENSG00000047597/ENSG00000130988/ENSG00000143184/ENSG00000115194/ENSG00000105974/ENSG00000123700/ENSG00000125148/ENSG00000165125/ENSG00000100292…	S100A9/SLC26A9/PDGFRA/LPAR6/NMUR2/NOX1/HEPH/CXCL10/SLC9A4/CXCL11/CD19/DMD/HTR2C/ATP7B/SLC8A2/FPR3/XK/RGN/XCL1/SLC30A3/CAV1/KCNJ2/MT2A/TRPV6/HMOX1/SLC30A10/SLC4A4/APOE/PTGER4/GJA1/PDE6A	31	18	ENSG00000174502/ENSG00000139679/ENSG00000132911/ENSG00000007952/ENSG00000169245/ENSG00000180251/ENSG00000169248/ENSG00000198947/ENSG00000047597/ENSG00000143184/ENSG00000105974/ENSG00000123700/ENSG00000125148/ENSG00000165125/ENSG00000196660/ENSG00000080493/ENSG00000171522/ENSG00000152661	13	ENSG00000163220/ENSG00000134853/ENSG00000089472/ENSG00000177455/ENSG00000147246/ENSG00000123191/ENSG00000118160/ENSG00000187474/ENSG00000130988/ENSG00000115194/ENSG00000100292/ENSG00000130203/ENSG00000132915
GO:1903317	regulation of protein maturation	10/483	79/12942	0.000682797	0.018856232	ENSG00000000971/ENSG00000039537/ENSG00000120885/ENSG00000177455/ENSG00000128965/ENSG00000159403/ENSG00000204397/ENSG00000137801/ENSG00000124766/ENSG00000101197	CFH/C6/CLU/CD19/CHAC1/C1R/CARD16/THBS1/SOX4/BIRC7	10	8	ENSG00000000971/ENSG00000039537/ENSG00000128965/ENSG00000159403/ENSG00000204397/ENSG00000137801/ENSG00000124766/ENSG00000101197	2	ENSG00000120885/ENSG00000177455
GO:0050707	regulation of cytokine secretion	12/483	108/12942	0.00068678	0.018856232	ENSG00000117228/ENSG00000158874/ENSG00000156515/ENSG00000168961/ENSG00000135046/ENSG00000172575/ENSG00000091592/ENSG00000118137/ENSG00000120217/ENSG00000196083/ENSG00000204397/ENSG00000171522	GBP1/APOA2/HK1/LGALS9/ANXA1/RASGRP1/NLRP1/APOA1/CD274/IL1RAP/CARD16/PTGER4	12	10	ENSG00000117228/ENSG00000156515/ENSG00000168961/ENSG00000135046/ENSG00000172575/ENSG00000091592/ENSG00000120217/ENSG00000196083/ENSG00000204397/ENSG00000171522	2	ENSG00000158874/ENSG00000118137
GO:0048265	response to pain	5/483	20/12942	0.00069026	0.018856232	ENSG00000169432/ENSG00000132911/ENSG00000131979/ENSG00000137801/ENSG00000189056	SCN9A/NMUR2/GCH1/THBS1/RELN	5	5	ENSG00000169432/ENSG00000132911/ENSG00000131979/ENSG00000137801/ENSG00000189056	0
GO:0052548	regulation of endopeptidase activity	23/483	295/12942	0.000702928	0.019033159	ENSG00000163220/ENSG00000003436/ENSG00000163565/ENSG00000118523/ENSG00000035862/ENSG00000168961/ENSG00000102032/ENSG00000165949/ENSG00000130303/ENSG00000091592/ENSG00000196954/ENSG00000117525/ENSG00000133710/ENSG00000240065/ENSG00000108405/ENSG00000175315/ENSG00000240583/ENSG00000121858/ENSG00000142871/ENSG00000204397/ENSG00000129355/ENSG00000137801/ENSG00000101197	S100A9/TFPI/IFI16/CTGF/TIMP2/LGALS9/RENBP/IFI27/BST2/NLRP1/CASP4/F3/SPINK5/PSMB9/P2RX1/CST6/AQP1/TNFSF10/CYR61/CARD16/CDKN2D/THBS1/BIRC7	23	18	ENSG00000003436/ENSG00000163565/ENSG00000118523/ENSG00000168961/ENSG00000165949/ENSG00000130303/ENSG00000091592/ENSG00000196954/ENSG00000117525/ENSG00000133710/ENSG00000240065/ENSG00000175315/ENSG00000121858/ENSG00000142871/ENSG00000204397/ENSG00000129355/ENSG00000137801/ENSG00000101197	5	ENSG00000163220/ENSG00000035862/ENSG00000102032/ENSG00000108405/ENSG00000240583
GO:0022409	positive regulation of cell-cell adhesion	16/483	172/12942	0.00071136	0.019033159	ENSG00000168961/ENSG00000017427/ENSG00000135046/ENSG00000111846/ENSG00000171564/ENSG00000172575/ENSG00000112149/ENSG00000198286/ENSG00000143507/ENSG00000074047/ENSG00000120217/ENSG00000143184/ENSG00000162849/ENSG00000105974/ENSG00000006210/ENSG00000171557	LGALS9/IGF1/ANXA1/GCNT2/FGB/RASGRP1/CD83/CARD11/DUSP10/GLI2/CD274/XCL1/KIF26B/CAV1/CX3CL1/FGG	16	14	ENSG00000168961/ENSG00000017427/ENSG00000135046/ENSG00000111846/ENSG00000171564/ENSG00000172575/ENSG00000143507/ENSG00000074047/ENSG00000120217/ENSG00000143184/ENSG00000162849/ENSG00000105974/ENSG00000006210/ENSG00000171557	2	ENSG00000112149/ENSG00000198286
GO:0030593	neutrophil chemotaxis	8/483	53/12942	0.000717489	0.019033159	ENSG00000163220/ENSG00000163739/ENSG00000163734/ENSG00000169429/ENSG00000081041/ENSG00000160593/ENSG00000143184/ENSG00000006210	S100A9/CXCL1/CXCL3/CXCL8/CXCL2/JAML/XCL1/CX3CL1	8	6	ENSG00000163739/ENSG00000163734/ENSG00000169429/ENSG00000081041/ENSG00000143184/ENSG00000006210	2	ENSG00000163220/ENSG00000160593
GO:0045926	negative regulation of growth	17/483	189/12942	0.000719807	0.019033159	ENSG00000075213/ENSG00000115461/ENSG00000140968/ENSG00000118785/ENSG00000120937/ENSG00000001617/ENSG00000130303/ENSG00000089225/ENSG00000143507/ENSG00000057019/ENSG00000082482/ENSG00000125148/ENSG00000075223/ENSG00000129355/ENSG00000152661/ENSG00000065320/ENSG00000100600	SEMA3A/IGFBP5/IRF8/SPP1/NPPB/SEMA3F/BST2/TBX5/DUSP10/DCBLD2/KCNK2/MT2A/SEMA3C/CDKN2D/GJA1/NTN1/LGMN	17	13	ENSG00000075213/ENSG00000115461/ENSG00000118785/ENSG00000001617/ENSG00000130303/ENSG00000143507/ENSG00000057019/ENSG00000082482/ENSG00000125148/ENSG00000075223/ENSG00000129355/ENSG00000152661/ENSG00000100600	4	ENSG00000140968/ENSG00000120937/ENSG00000089225/ENSG00000065320
GO:0002042	cell migration involved in sprouting angiogenesis	7/483	41/12942	0.000720983	0.019033159	ENSG00000048052/ENSG00000135046/ENSG00000126785/ENSG00000133121/ENSG00000165757/ENSG00000100292/ENSG00000137801	HDAC9/ANXA1/RHOJ/STARD13/JCAD/HMOX1/THBS1	7	5	ENSG00000048052/ENSG00000135046/ENSG00000126785/ENSG00000133121/ENSG00000137801	2	ENSG00000165757/ENSG00000100292
GO:0048667	cell morphogenesis involved in neuron differentiation	30/483	429/12942	0.000724983	0.019033159	ENSG00000139329/ENSG00000075213/ENSG00000131711/ENSG00000184564/ENSG00000118785/ENSG00000078018/ENSG00000196569/ENSG00000001617/ENSG00000128011/ENSG00000006468/ENSG00000171798/ENSG00000105711/ENSG00000157168/ENSG00000147862/ENSG00000118257/ENSG00000074047/ENSG00000197959/ENSG00000198576/ENSG00000047597/ENSG00000170017/ENSG00000075223/ENSG00000159674/ENSG00000151490/ENSG00000198753/ENSG00000165802…	LUM/SEMA3A/MAP1B/SLITRK6/SPP1/MAP2/LAMA2/SEMA3F/LRFN1/ETV1/KNDC1/SCN1B/NRG1/NFIB/NRP2/GLI2/DNM3/ARC/XK/ALCAM/SEMA3C/SPON2/PTPRO/PLXNB3/NSMF/APOE/RELN/NTN1/SHANK3/FMOD	30	24	ENSG00000139329/ENSG00000075213/ENSG00000131711/ENSG00000184564/ENSG00000118785/ENSG00000078018/ENSG00000196569/ENSG00000001617/ENSG00000128011/ENSG00000006468/ENSG00000105711/ENSG00000157168/ENSG00000147862/ENSG00000118257/ENSG00000074047/ENSG00000197959/ENSG00000198576/ENSG00000047597/ENSG00000170017/ENSG00000075223/ENSG00000159674/ENSG00000151490/ENSG00000198753/ENSG00000189056	6	ENSG00000171798/ENSG00000165802/ENSG00000130203/ENSG00000065320/ENSG00000251322/ENSG00000122176
GO:0002021	response to dietary excess	4/483	12/12942	0.000746754	0.019353366	ENSG00000132911/ENSG00000109819/ENSG00000130203/ENSG00000128564	NMUR2/PPARGC1A/APOE/VGF	4	1	ENSG00000132911	3	ENSG00000109819/ENSG00000130203/ENSG00000128564
GO:0048485	sympathetic nervous system development	4/483	12/12942	0.000746754	0.019353366	ENSG00000075213/ENSG00000001617/ENSG00000118257/ENSG00000124766	SEMA3A/SEMA3F/NRP2/SOX4	4	4	ENSG00000075213/ENSG00000001617/ENSG00000118257/ENSG00000124766	0
GO:0045766	positive regulation of angiogenesis	13/483	125/12942	0.000785608	0.020102615	ENSG00000048052/ENSG00000039537/ENSG00000169429/ENSG00000135046/ENSG00000239697/ENSG00000117525/ENSG00000126785/ENSG00000240583/ENSG00000165757/ENSG00000100292/ENSG00000128165/ENSG00000006210/ENSG00000137801	HDAC9/C6/CXCL8/ANXA1/TNFSF12/F3/RHOJ/AQP1/JCAD/HMOX1/ADM2/CX3CL1/THBS1	13	10	ENSG00000048052/ENSG00000039537/ENSG00000169429/ENSG00000135046/ENSG00000239697/ENSG00000117525/ENSG00000126785/ENSG00000128165/ENSG00000006210/ENSG00000137801	3	ENSG00000240583/ENSG00000165757/ENSG00000100292
GO:0050663	cytokine secretion	13/483	125/12942	0.000785608	0.020102615	ENSG00000117228/ENSG00000158874/ENSG00000156515/ENSG00000168961/ENSG00000135046/ENSG00000172575/ENSG00000091592/ENSG00000118137/ENSG00000198286/ENSG00000120217/ENSG00000196083/ENSG00000204397/ENSG00000171522	GBP1/APOA2/HK1/LGALS9/ANXA1/RASGRP1/NLRP1/APOA1/CARD11/CD274/IL1RAP/CARD16/PTGER4	13	10	ENSG00000117228/ENSG00000156515/ENSG00000168961/ENSG00000135046/ENSG00000172575/ENSG00000091592/ENSG00000120217/ENSG00000196083/ENSG00000204397/ENSG00000171522	3	ENSG00000158874/ENSG00000118137/ENSG00000198286
GO:0006665	sphingolipid metabolic process	14/483	141/12942	0.000796104	0.020243061	ENSG00000180801/ENSG00000204099/ENSG00000178597/ENSG00000179148/ENSG00000128242/ENSG00000196542/ENSG00000113532/ENSG00000108405/ENSG00000090661/ENSG00000142871/ENSG00000156413/ENSG00000179477/ENSG00000162630/ENSG00000103089	ARSJ/NEU4/PSAPL1/ALOXE3/GAL3ST1/SPTSSB/ST8SIA4/P2RX1/CERS4/CYR61/FUT6/ALOX12B/B3GALT2/FA2H	14	6	ENSG00000180801/ENSG00000196542/ENSG00000113532/ENSG00000142871/ENSG00000162630/ENSG00000103089	8	ENSG00000204099/ENSG00000178597/ENSG00000179148/ENSG00000128242/ENSG00000108405/ENSG00000090661/ENSG00000156413/ENSG00000179477
GO:0001935	endothelial cell proliferation	11/483	95/12942	0.000804126	0.020319263	ENSG00000239697/ENSG00000118137/ENSG00000118257/ENSG00000117525/ENSG00000105974/ENSG00000165757/ENSG00000100292/ENSG00000198753/ENSG00000130203/ENSG00000137801/ENSG00000152661	TNFSF12/APOA1/NRP2/F3/CAV1/JCAD/HMOX1/PLXNB3/APOE/THBS1/GJA1	11	7	ENSG00000239697/ENSG00000118257/ENSG00000117525/ENSG00000105974/ENSG00000198753/ENSG00000137801/ENSG00000152661	4	ENSG00000118137/ENSG00000165757/ENSG00000100292/ENSG00000130203
GO:1903901	negative regulation of viral life cycle	9/483	67/12942	0.00081271	0.020408618	ENSG00000111335/ENSG00000213186/ENSG00000163565/ENSG00000134321/ENSG00000130303/ENSG00000135114/ENSG00000172183/ENSG00000178685/ENSG00000185745	OAS2/TRIM59/IFI16/RSAD2/BST2/OASL/ISG20/PARP10/IFIT1	9	8	ENSG00000111335/ENSG00000163565/ENSG00000134321/ENSG00000130303/ENSG00000135114/ENSG00000172183/ENSG00000178685/ENSG00000185745	1	ENSG00000213186
GO:0008016	regulation of heart contraction	15/483	158/12942	0.000838087	0.020915973	ENSG00000075213/ENSG00000171385/ENSG00000118523/ENSG00000130433/ENSG00000175084/ENSG00000105711/ENSG00000175538/ENSG00000196557/ENSG00000198947/ENSG00000171298/ENSG00000118160/ENSG00000131979/ENSG00000105974/ENSG00000123700/ENSG00000152661	SEMA3A/KCND3/CTGF/CACNG6/DES/SCN1B/KCNE3/CACNA1H/DMD/GAA/SLC8A2/GCH1/CAV1/KCNJ2/GJA1	15	10	ENSG00000075213/ENSG00000118523/ENSG00000130433/ENSG00000105711/ENSG00000175538/ENSG00000198947/ENSG00000131979/ENSG00000105974/ENSG00000123700/ENSG00000152661	5	ENSG00000171385/ENSG00000175084/ENSG00000196557/ENSG00000171298/ENSG00000118160
GO:0002526	acute inflammatory response	11/483	96/12942	0.000878384	0.021524492	ENSG00000158874/ENSG00000000971/ENSG00000039537/ENSG00000060566/ENSG00000120885/ENSG00000177455/ENSG00000117525/ENSG00000159403/ENSG00000241635/ENSG00000148344/ENSG00000176046	APOA2/CFH/C6/CREB3L3/CLU/CD19/F3/C1R/UGT1A1/PTGES/NUPR1	11	5	ENSG00000000971/ENSG00000039537/ENSG00000117525/ENSG00000159403/ENSG00000176046	6	ENSG00000158874/ENSG00000060566/ENSG00000120885/ENSG00000177455/ENSG00000241635/ENSG00000148344
GO:0019731	antibacterial humoral response	5/483	21/12942	0.000878442	0.021524492	ENSG00000167754/ENSG00000171564/ENSG00000169035/ENSG00000133710/ENSG00000159674	KLK5/FGB/KLK7/SPINK5/SPON2	5	5	ENSG00000167754/ENSG00000171564/ENSG00000169035/ENSG00000133710/ENSG00000159674	0
GO:0090023	positive regulation of neutrophil chemotaxis	5/483	21/12942	0.000878442	0.021524492	ENSG00000163739/ENSG00000163734/ENSG00000169429/ENSG00000081041/ENSG00000143184	CXCL1/CXCL3/CXCL8/CXCL2/XCL1	5	5	ENSG00000163739/ENSG00000163734/ENSG00000169429/ENSG00000081041/ENSG00000143184	0
GO:0070371	ERK1 and ERK2 cascade	19/483	228/12942	0.000914929	0.022089558	ENSG00000117228/ENSG00000118523/ENSG00000134853/ENSG00000168961/ENSG00000017427/ENSG00000078579/ENSG00000106123/ENSG00000111846/ENSG00000171564/ENSG00000172575/ENSG00000153233/ENSG00000143507/ENSG00000147246/ENSG00000143184/ENSG00000196660/ENSG00000006210/ENSG00000142871/ENSG00000171522/ENSG00000171557	GBP1/CTGF/PDGFRA/LGALS9/IGF1/FGF20/EPHB6/GCNT2/FGB/RASGRP1/PTPRR/DUSP10/HTR2C/XCL1/SLC30A10/CX3CL1/CYR61/PTGER4/FGG	19	17	ENSG00000117228/ENSG00000118523/ENSG00000168961/ENSG00000017427/ENSG00000078579/ENSG00000106123/ENSG00000111846/ENSG00000171564/ENSG00000172575/ENSG00000153233/ENSG00000143507/ENSG00000143184/ENSG00000196660/ENSG00000006210/ENSG00000142871/ENSG00000171522/ENSG00000171557	2	ENSG00000134853/ENSG00000147246
GO:0034764	positive regulation of transmembrane transport	14/483	143/12942	0.000914963	0.022089558	ENSG00000017427/ENSG00000169245/ENSG00000175538/ENSG00000169248/ENSG00000177455/ENSG00000198947/ENSG00000095637/ENSG00000085563/ENSG00000198576/ENSG00000130988/ENSG00000143184/ENSG00000123700/ENSG00000189056/ENSG00000251322	IGF1/CXCL10/KCNE3/CXCL11/CD19/DMD/SORBS1/ABCB1/ARC/RGN/XCL1/KCNJ2/RELN/SHANK3	14	10	ENSG00000017427/ENSG00000169245/ENSG00000175538/ENSG00000169248/ENSG00000198947/ENSG00000085563/ENSG00000198576/ENSG00000143184/ENSG00000123700/ENSG00000189056	4	ENSG00000177455/ENSG00000095637/ENSG00000130988/ENSG00000251322
GO:0030148	sphingolipid biosynthetic process	10/483	82/12942	0.000917894	0.022089558	ENSG00000179148/ENSG00000128242/ENSG00000196542/ENSG00000113532/ENSG00000108405/ENSG00000090661/ENSG00000142871/ENSG00000179477/ENSG00000162630/ENSG00000103089	ALOXE3/GAL3ST1/SPTSSB/ST8SIA4/P2RX1/CERS4/CYR61/ALOX12B/B3GALT2/FA2H	10	5	ENSG00000196542/ENSG00000113532/ENSG00000142871/ENSG00000162630/ENSG00000103089	5	ENSG00000179148/ENSG00000128242/ENSG00000108405/ENSG00000090661/ENSG00000179477
GO:0051047	positive regulation of secretion	22/483	284/12942	0.000992232	0.023737246	ENSG00000163220/ENSG00000118785/ENSG00000156515/ENSG00000168961/ENSG00000017427/ENSG00000120937/ENSG00000171564/ENSG00000172575/ENSG00000148677/ENSG00000091592/ENSG00000196557/ENSG00000075073/ENSG00000120217/ENSG00000196083/ENSG00000240583/ENSG00000081803/ENSG00000067715/ENSG00000179477/ENSG00000171522/ENSG00000124766/ENSG00000152661/ENSG00000171557	S100A9/SPP1/HK1/LGALS9/IGF1/NPPB/FGB/RASGRP1/ANKRD1/NLRP1/CACNA1H/TACR2/CD274/IL1RAP/AQP1/CADPS2/SYT1/ALOX12B/PTGER4/SOX4/GJA1/FGG	22	17	ENSG00000118785/ENSG00000156515/ENSG00000168961/ENSG00000017427/ENSG00000171564/ENSG00000172575/ENSG00000148677/ENSG00000091592/ENSG00000075073/ENSG00000120217/ENSG00000196083/ENSG00000081803/ENSG00000067715/ENSG00000171522/ENSG00000124766/ENSG00000152661/ENSG00000171557	5	ENSG00000163220/ENSG00000120937/ENSG00000196557/ENSG00000240583/ENSG00000179477
GO:0016101	diterpenoid metabolic process	9/483	69/12942	0.00100864	0.023870742	ENSG00000165092/ENSG00000196139/ENSG00000158874/ENSG00000187134/ENSG00000118137/ENSG00000081479/ENSG00000170786/ENSG00000241635/ENSG00000130203	ALDH1A1/AKR1C3/APOA2/AKR1C1/APOA1/LRP2/SDR16C5/UGT1A1/APOE	9	5	ENSG00000165092/ENSG00000196139/ENSG00000187134/ENSG00000081479/ENSG00000170786	4	ENSG00000158874/ENSG00000118137/ENSG00000241635/ENSG00000130203
GO:0002687	positive regulation of leukocyte migration	10/483	83/12942	0.001009621	0.023870742	ENSG00000163739/ENSG00000163734/ENSG00000169429/ENSG00000168961/ENSG00000081041/ENSG00000169245/ENSG00000169248/ENSG00000143184/ENSG00000189377/ENSG00000137801	CXCL1/CXCL3/CXCL8/LGALS9/CXCL2/CXCL10/CXCL11/XCL1/CXCL17/THBS1	10	10	ENSG00000163739/ENSG00000163734/ENSG00000169429/ENSG00000168961/ENSG00000081041/ENSG00000169245/ENSG00000169248/ENSG00000143184/ENSG00000189377/ENSG00000137801	0
GO:0008202	steroid metabolic process	20/483	248/12942	0.001018587	0.023942709	ENSG00000196139/ENSG00000158874/ENSG00000118785/ENSG00000105398/ENSG00000187134/ENSG00000118137/ENSG00000196557/ENSG00000081479/ENSG00000166394/ENSG00000100342/ENSG00000241635/ENSG00000115361/ENSG00000197408/ENSG00000245848/ENSG00000151632/ENSG00000109819/ENSG00000167508/ENSG00000130203/ENSG00000109193/ENSG00000100600	AKR1C3/APOA2/SPP1/SULT2A1/AKR1C1/APOA1/CACNA1H/LRP2/CYB5R2/APOL1/UGT1A1/ACADL/CYP2B6/CEBPA/AKR1C2/PPARGC1A/MVD/APOE/SULT1E1/LGMN	20	11	ENSG00000196139/ENSG00000118785/ENSG00000187134/ENSG00000081479/ENSG00000166394/ENSG00000100342/ENSG00000115361/ENSG00000151632/ENSG00000167508/ENSG00000109193/ENSG00000100600	9	ENSG00000158874/ENSG00000105398/ENSG00000118137/ENSG00000196557/ENSG00000241635/ENSG00000197408/ENSG00000245848/ENSG00000109819/ENSG00000130203
GO:0086002	cardiac muscle cell action potential involved in contraction	6/483	32/12942	0.001038003	0.024258061	ENSG00000171385/ENSG00000105711/ENSG00000175538/ENSG00000105974/ENSG00000123700/ENSG00000152661	KCND3/SCN1B/KCNE3/CAV1/KCNJ2/GJA1	6	5	ENSG00000105711/ENSG00000175538/ENSG00000105974/ENSG00000123700/ENSG00000152661	1	ENSG00000171385
GO:0042448	progesterone metabolic process	4/483	13/12942	0.001047013	0.024328014	ENSG00000196139/ENSG00000187134/ENSG00000151632/ENSG00000109819	AKR1C3/AKR1C1/AKR1C2/PPARGC1A	4	3	ENSG00000196139/ENSG00000187134/ENSG00000151632	1	ENSG00000109819
GO:0018149	peptide cross-linking	5/483	22/12942	0.001102302	0.025178575	ENSG00000203783/ENSG00000168542/ENSG00000135046/ENSG00000169474/ENSG00000137801	PRR9/COL3A1/ANXA1/SPRR1A/THBS1	5	4	ENSG00000168542/ENSG00000135046/ENSG00000169474/ENSG00000137801	1	ENSG00000203783
GO:0071624	positive regulation of granulocyte chemotaxis	5/483	22/12942	0.001102302	0.025178575	ENSG00000163739/ENSG00000163734/ENSG00000169429/ENSG00000081041/ENSG00000143184	CXCL1/CXCL3/CXCL8/CXCL2/XCL1	5	5	ENSG00000163739/ENSG00000163734/ENSG00000169429/ENSG00000081041/ENSG00000143184	0
GO:0086091	regulation of heart rate by cardiac conduction	5/483	22/12942	0.001102302	0.025178575	ENSG00000171385/ENSG00000105711/ENSG00000175538/ENSG00000105974/ENSG00000123700	KCND3/SCN1B/KCNE3/CAV1/KCNJ2	5	4	ENSG00000105711/ENSG00000175538/ENSG00000105974/ENSG00000123700	1	ENSG00000171385
GO:0001936	regulation of endothelial cell proliferation	10/483	84/12942	0.001108719	0.025182872	ENSG00000239697/ENSG00000118257/ENSG00000117525/ENSG00000105974/ENSG00000165757/ENSG00000100292/ENSG00000198753/ENSG00000130203/ENSG00000137801/ENSG00000152661	TNFSF12/NRP2/F3/CAV1/JCAD/HMOX1/PLXNB3/APOE/THBS1/GJA1	10	7	ENSG00000239697/ENSG00000118257/ENSG00000117525/ENSG00000105974/ENSG00000198753/ENSG00000137801/ENSG00000152661	3	ENSG00000165757/ENSG00000100292/ENSG00000130203
GO:0034762	regulation of transmembrane transport	26/483	363/12942	0.001144562	0.02585175	ENSG00000171385/ENSG00000017427/ENSG00000130433/ENSG00000169432/ENSG00000007952/ENSG00000169245/ENSG00000105711/ENSG00000175538/ENSG00000169248/ENSG00000177455/ENSG00000196557/ENSG00000198947/ENSG00000095637/ENSG00000085563/ENSG00000198576/ENSG00000130988/ENSG00000143184/ENSG00000105974/ENSG00000123700/ENSG00000185760/ENSG00000109819/ENSG00000170379/ENSG00000137801/ENSG00000152661/ENSG00000189056…	KCND3/IGF1/CACNG6/SCN9A/NOX1/CXCL10/SCN1B/KCNE3/CXCL11/CD19/CACNA1H/DMD/SORBS1/ABCB1/ARC/RGN/XCL1/CAV1/KCNJ2/KCNQ5/PPARGC1A/TCAF2/THBS1/GJA1/RELN/SHANK3	26	19	ENSG00000017427/ENSG00000130433/ENSG00000169432/ENSG00000007952/ENSG00000169245/ENSG00000105711/ENSG00000175538/ENSG00000169248/ENSG00000198947/ENSG00000085563/ENSG00000198576/ENSG00000143184/ENSG00000105974/ENSG00000123700/ENSG00000185760/ENSG00000170379/ENSG00000137801/ENSG00000152661/ENSG00000189056	7	ENSG00000171385/ENSG00000177455/ENSG00000196557/ENSG00000095637/ENSG00000130988/ENSG00000109819/ENSG00000251322
GO:0033559	unsaturated fatty acid metabolic process	10/483	85/12942	0.001215626	0.027304315	ENSG00000196139/ENSG00000151726/ENSG00000135046/ENSG00000187134/ENSG00000179148/ENSG00000148344/ENSG00000197408/ENSG00000151632/ENSG00000012779/ENSG00000179477	AKR1C3/ACSL1/ANXA1/AKR1C1/ALOXE3/PTGES/CYP2B6/AKR1C2/ALOX5/ALOX12B	10	5	ENSG00000196139/ENSG00000151726/ENSG00000135046/ENSG00000187134/ENSG00000151632	5	ENSG00000179148/ENSG00000148344/ENSG00000197408/ENSG00000012779/ENSG00000179477
GO:0032623	interleukin-2 production	7/483	45/12942	0.001279851	0.028430974	ENSG00000117228/ENSG00000067798/ENSG00000135046/ENSG00000112149/ENSG00000198286/ENSG00000196083/ENSG00000143184	GBP1/NAV3/ANXA1/CD83/CARD11/IL1RAP/XCL1	7	5	ENSG00000117228/ENSG00000067798/ENSG00000135046/ENSG00000196083/ENSG00000143184	2	ENSG00000112149/ENSG00000198286
GO:0086001	cardiac muscle cell action potential	7/483	45/12942	0.001279851	0.028430974	ENSG00000171385/ENSG00000105711/ENSG00000175538/ENSG00000198947/ENSG00000105974/ENSG00000123700/ENSG00000152661	KCND3/SCN1B/KCNE3/DMD/CAV1/KCNJ2/GJA1	7	6	ENSG00000105711/ENSG00000175538/ENSG00000198947/ENSG00000105974/ENSG00000123700/ENSG00000152661	1	ENSG00000171385
GO:0034754	cellular hormone metabolic process	10/483	86/12942	0.001330795	0.029382225	ENSG00000165092/ENSG00000196139/ENSG00000118785/ENSG00000187134/ENSG00000196557/ENSG00000170786/ENSG00000241635/ENSG00000151632/ENSG00000109819/ENSG00000109193	ALDH1A1/AKR1C3/SPP1/AKR1C1/CACNA1H/SDR16C5/UGT1A1/AKR1C2/PPARGC1A/SULT1E1	10	7	ENSG00000165092/ENSG00000196139/ENSG00000118785/ENSG00000187134/ENSG00000170786/ENSG00000151632/ENSG00000109193	3	ENSG00000196557/ENSG00000241635/ENSG00000109819
GO:0045785	positive regulation of cell adhesion	21/483	272/12942	0.001337207	0.029382225	ENSG00000106541/ENSG00000275896/ENSG00000168961/ENSG00000017427/ENSG00000135046/ENSG00000111846/ENSG00000171564/ENSG00000172575/ENSG00000112149/ENSG00000118137/ENSG00000198286/ENSG00000143507/ENSG00000074047/ENSG00000120217/ENSG00000143184/ENSG00000162849/ENSG00000105974/ENSG00000006210/ENSG00000142871/ENSG00000144810/ENSG00000171557	AGR2/PRSS2/LGALS9/IGF1/ANXA1/GCNT2/FGB/RASGRP1/CD83/APOA1/CARD11/DUSP10/GLI2/CD274/XCL1/KIF26B/CAV1/CX3CL1/CYR61/COL8A1/FGG	21	18	ENSG00000106541/ENSG00000275896/ENSG00000168961/ENSG00000017427/ENSG00000135046/ENSG00000111846/ENSG00000171564/ENSG00000172575/ENSG00000143507/ENSG00000074047/ENSG00000120217/ENSG00000143184/ENSG00000162849/ENSG00000105974/ENSG00000006210/ENSG00000142871/ENSG00000144810/ENSG00000171557	3	ENSG00000112149/ENSG00000118137/ENSG00000198286
GO:0050706	regulation of interleukin-1 beta secretion	5/483	23/12942	0.001365786	0.029528741	ENSG00000156515/ENSG00000168961/ENSG00000091592/ENSG00000118137/ENSG00000204397	HK1/LGALS9/NLRP1/APOA1/CARD16	5	4	ENSG00000156515/ENSG00000168961/ENSG00000091592/ENSG00000204397	1	ENSG00000118137
GO:0060306	regulation of membrane repolarization	5/483	23/12942	0.001365786	0.029528741	ENSG00000105711/ENSG00000175538/ENSG00000105974/ENSG00000123700/ENSG00000152661	SCN1B/KCNE3/CAV1/KCNJ2/GJA1	5	5	ENSG00000105711/ENSG00000175538/ENSG00000105974/ENSG00000123700/ENSG00000152661	0
GO:0099622	cardiac muscle cell membrane repolarization	5/483	23/12942	0.001365786	0.029528741	ENSG00000171385/ENSG00000105711/ENSG00000175538/ENSG00000123700/ENSG00000152661	KCND3/SCN1B/KCNE3/KCNJ2/GJA1	5	4	ENSG00000105711/ENSG00000175538/ENSG00000123700/ENSG00000152661	1	ENSG00000171385
GO:0060047	heart contraction	16/483	183/12942	0.001379126	0.029658546	ENSG00000075213/ENSG00000171385/ENSG00000118523/ENSG00000130433/ENSG00000175084/ENSG00000105711/ENSG00000175538/ENSG00000114854/ENSG00000196557/ENSG00000198947/ENSG00000171298/ENSG00000118160/ENSG00000131979/ENSG00000105974/ENSG00000123700/ENSG00000152661	SEMA3A/KCND3/CTGF/CACNG6/DES/SCN1B/KCNE3/TNNC1/CACNA1H/DMD/GAA/SLC8A2/GCH1/CAV1/KCNJ2/GJA1	16	10	ENSG00000075213/ENSG00000118523/ENSG00000130433/ENSG00000105711/ENSG00000175538/ENSG00000198947/ENSG00000131979/ENSG00000105974/ENSG00000123700/ENSG00000152661	6	ENSG00000171385/ENSG00000175084/ENSG00000114854/ENSG00000196557/ENSG00000171298/ENSG00000118160
GO:0043691	reverse cholesterol transport	4/483	14/12942	0.001422889	0.030437783	ENSG00000158874/ENSG00000120885/ENSG00000118137/ENSG00000130203	APOA2/CLU/APOA1/APOE	4	0		4	ENSG00000158874/ENSG00000120885/ENSG00000118137/ENSG00000130203
GO:0048675	axon extension	10/483	87/12942	0.001454692	0.030743176	ENSG00000075213/ENSG00000131711/ENSG00000001617/ENSG00000157168/ENSG00000118257/ENSG00000170017/ENSG00000075223/ENSG00000198753/ENSG00000130203/ENSG00000065320	SEMA3A/MAP1B/SEMA3F/NRG1/NRP2/ALCAM/SEMA3C/PLXNB3/APOE/NTN1	10	8	ENSG00000075213/ENSG00000131711/ENSG00000001617/ENSG00000157168/ENSG00000118257/ENSG00000170017/ENSG00000075223/ENSG00000198753	2	ENSG00000130203/ENSG00000065320
GO:0007411	axon guidance	16/483	184/12942	0.001459978	0.030743176	ENSG00000075213/ENSG00000196569/ENSG00000001617/ENSG00000006468/ENSG00000105711/ENSG00000147862/ENSG00000118257/ENSG00000074047/ENSG00000170017/ENSG00000075223/ENSG00000159674/ENSG00000151490/ENSG00000198753/ENSG00000189056/ENSG00000065320/ENSG00000251322	SEMA3A/LAMA2/SEMA3F/ETV1/SCN1B/NFIB/NRP2/GLI2/ALCAM/SEMA3C/SPON2/PTPRO/PLXNB3/RELN/NTN1/SHANK3	16	14	ENSG00000075213/ENSG00000196569/ENSG00000001617/ENSG00000006468/ENSG00000105711/ENSG00000147862/ENSG00000118257/ENSG00000074047/ENSG00000170017/ENSG00000075223/ENSG00000159674/ENSG00000151490/ENSG00000198753/ENSG00000189056	2	ENSG00000065320/ENSG00000251322
GO:0097485	neuron projection guidance	16/483	184/12942	0.001459978	0.030743176	ENSG00000075213/ENSG00000196569/ENSG00000001617/ENSG00000006468/ENSG00000105711/ENSG00000147862/ENSG00000118257/ENSG00000074047/ENSG00000170017/ENSG00000075223/ENSG00000159674/ENSG00000151490/ENSG00000198753/ENSG00000189056/ENSG00000065320/ENSG00000251322	SEMA3A/LAMA2/SEMA3F/ETV1/SCN1B/NFIB/NRP2/GLI2/ALCAM/SEMA3C/SPON2/PTPRO/PLXNB3/RELN/NTN1/SHANK3	16	14	ENSG00000075213/ENSG00000196569/ENSG00000001617/ENSG00000006468/ENSG00000105711/ENSG00000147862/ENSG00000118257/ENSG00000074047/ENSG00000170017/ENSG00000075223/ENSG00000159674/ENSG00000151490/ENSG00000198753/ENSG00000189056	2	ENSG00000065320/ENSG00000251322
GO:1903530	regulation of secretion by cell	32/483	489/12942	0.00147086	0.030811851	ENSG00000117228/ENSG00000158874/ENSG00000118785/ENSG00000156515/ENSG00000168961/ENSG00000017427/ENSG00000078579/ENSG00000135046/ENSG00000134321/ENSG00000171564/ENSG00000064692/ENSG00000172575/ENSG00000148677/ENSG00000091592/ENSG00000175471/ENSG00000118137/ENSG00000196557/ENSG00000075073/ENSG00000147246/ENSG00000149927/ENSG00000120217/ENSG00000125618/ENSG00000196083/ENSG00000165125/ENSG00000100292…	GBP1/APOA2/SPP1/HK1/LGALS9/IGF1/FGF20/ANXA1/RSAD2/FGB/SNCAIP/RASGRP1/ANKRD1/NLRP1/MCTP1/APOA1/CACNA1H/TACR2/HTR2C/DOC2A/CD274/PAX8/IL1RAP/TRPV6/HMOX1/CADPS2/SYT1/CARD16/PTGER4/SOX4/GJA1/FGG	32	25	ENSG00000117228/ENSG00000118785/ENSG00000156515/ENSG00000168961/ENSG00000017427/ENSG00000078579/ENSG00000135046/ENSG00000134321/ENSG00000171564/ENSG00000064692/ENSG00000172575/ENSG00000148677/ENSG00000091592/ENSG00000175471/ENSG00000075073/ENSG00000120217/ENSG00000196083/ENSG00000165125/ENSG00000081803/ENSG00000067715/ENSG00000204397/ENSG00000171522/ENSG00000124766/ENSG00000152661/ENSG00000171557	7	ENSG00000158874/ENSG00000118137/ENSG00000196557/ENSG00000147246/ENSG00000149927/ENSG00000125618/ENSG00000100292
GO:0003015	heart process	16/483	185/12942	0.001544783	0.032193601	ENSG00000075213/ENSG00000171385/ENSG00000118523/ENSG00000130433/ENSG00000175084/ENSG00000105711/ENSG00000175538/ENSG00000114854/ENSG00000196557/ENSG00000198947/ENSG00000171298/ENSG00000118160/ENSG00000131979/ENSG00000105974/ENSG00000123700/ENSG00000152661	SEMA3A/KCND3/CTGF/CACNG6/DES/SCN1B/KCNE3/TNNC1/CACNA1H/DMD/GAA/SLC8A2/GCH1/CAV1/KCNJ2/GJA1	16	10	ENSG00000075213/ENSG00000118523/ENSG00000130433/ENSG00000105711/ENSG00000175538/ENSG00000198947/ENSG00000131979/ENSG00000105974/ENSG00000123700/ENSG00000152661	6	ENSG00000171385/ENSG00000175084/ENSG00000114854/ENSG00000196557/ENSG00000171298/ENSG00000118160
GO:0090022	regulation of neutrophil chemotaxis	5/483	24/12942	0.00167294	0.034508651	ENSG00000163739/ENSG00000163734/ENSG00000169429/ENSG00000081041/ENSG00000143184	CXCL1/CXCL3/CXCL8/CXCL2/XCL1	5	5	ENSG00000163739/ENSG00000163734/ENSG00000169429/ENSG00000081041/ENSG00000143184	0
GO:1902624	positive regulation of neutrophil migration	5/483	24/12942	0.00167294	0.034508651	ENSG00000163739/ENSG00000163734/ENSG00000169429/ENSG00000081041/ENSG00000143184	CXCL1/CXCL3/CXCL8/CXCL2/XCL1	5	5	ENSG00000163739/ENSG00000163734/ENSG00000169429/ENSG00000081041/ENSG00000143184	0
GO:0006956	complement activation	6/483	35/12942	0.001691479	0.03453864	ENSG00000000971/ENSG00000039537/ENSG00000120885/ENSG00000177455/ENSG00000197766/ENSG00000159403	CFH/C6/CLU/CD19/CFD/C1R	6	3	ENSG00000000971/ENSG00000039537/ENSG00000159403	3	ENSG00000120885/ENSG00000177455/ENSG00000197766
GO:0046579	positive regulation of Ras protein signal transduction	6/483	35/12942	0.001691479	0.03453864	ENSG00000168542/ENSG00000017427/ENSG00000139679/ENSG00000172575/ENSG00000118137/ENSG00000157168	COL3A1/IGF1/LPAR6/RASGRP1/APOA1/NRG1	6	5	ENSG00000168542/ENSG00000017427/ENSG00000139679/ENSG00000172575/ENSG00000157168	1	ENSG00000118137
GO:0042445	hormone metabolic process	14/483	153/12942	0.001757356	0.035703462	ENSG00000165092/ENSG00000196139/ENSG00000118785/ENSG00000187134/ENSG00000118137/ENSG00000196557/ENSG00000170786/ENSG00000176928/ENSG00000167755/ENSG00000125618/ENSG00000241635/ENSG00000151632/ENSG00000109819/ENSG00000109193	ALDH1A1/AKR1C3/SPP1/AKR1C1/APOA1/CACNA1H/SDR16C5/GCNT4/KLK6/PAX8/UGT1A1/AKR1C2/PPARGC1A/SULT1E1	14	9	ENSG00000165092/ENSG00000196139/ENSG00000118785/ENSG00000187134/ENSG00000170786/ENSG00000176928/ENSG00000167755/ENSG00000151632/ENSG00000109193	5	ENSG00000118137/ENSG00000196557/ENSG00000125618/ENSG00000241635/ENSG00000109819
GO:0043900	regulation of multi-organism process	23/483	317/12942	0.001833447	0.036966992	ENSG00000167754/ENSG00000111335/ENSG00000213186/ENSG00000163565/ENSG00000140968/ENSG00000169429/ENSG00000168961/ENSG00000017427/ENSG00000112343/ENSG00000134321/ENSG00000130303/ENSG00000169035/ENSG00000196557/ENSG00000184012/ENSG00000135114/ENSG00000133710/ENSG00000172183/ENSG00000105974/ENSG00000178685/ENSG00000130203/ENSG00000204397/ENSG00000111348/ENSG00000185745	KLK5/OAS2/TRIM59/IFI16/IRF8/CXCL8/LGALS9/IGF1/TRIM38/RSAD2/BST2/KLK7/CACNA1H/TMPRSS2/OASL/SPINK5/ISG20/CAV1/PARP10/APOE/CARD16/ARHGDIB/IFIT1	23	18	ENSG00000167754/ENSG00000111335/ENSG00000163565/ENSG00000169429/ENSG00000168961/ENSG00000017427/ENSG00000112343/ENSG00000134321/ENSG00000130303/ENSG00000169035/ENSG00000135114/ENSG00000133710/ENSG00000172183/ENSG00000105974/ENSG00000178685/ENSG00000204397/ENSG00000111348/ENSG00000185745	5	ENSG00000213186/ENSG00000140968/ENSG00000196557/ENSG00000184012/ENSG00000130203
GO:0002027	regulation of heart rate	8/483	61/12942	0.001837959	0.036966992	ENSG00000075213/ENSG00000171385/ENSG00000105711/ENSG00000175538/ENSG00000198947/ENSG00000131979/ENSG00000105974/ENSG00000123700	SEMA3A/KCND3/SCN1B/KCNE3/DMD/GCH1/CAV1/KCNJ2	8	7	ENSG00000075213/ENSG00000105711/ENSG00000175538/ENSG00000198947/ENSG00000131979/ENSG00000105974/ENSG00000123700	1	ENSG00000171385
GO:1901342	regulation of vasculature development	18/483	224/12942	0.001859459	0.036966992	ENSG00000048052/ENSG00000005981/ENSG00000039537/ENSG00000169429/ENSG00000120937/ENSG00000135046/ENSG00000169245/ENSG00000239697/ENSG00000117525/ENSG00000126785/ENSG00000133121/ENSG00000133710/ENSG00000240583/ENSG00000165757/ENSG00000100292/ENSG00000128165/ENSG00000006210/ENSG00000137801	HDAC9/ASB4/C6/CXCL8/NPPB/ANXA1/CXCL10/TNFSF12/F3/RHOJ/STARD13/SPINK5/AQP1/JCAD/HMOX1/ADM2/CX3CL1/THBS1	18	14	ENSG00000048052/ENSG00000005981/ENSG00000039537/ENSG00000169429/ENSG00000135046/ENSG00000169245/ENSG00000239697/ENSG00000117525/ENSG00000126785/ENSG00000133121/ENSG00000133710/ENSG00000128165/ENSG00000006210/ENSG00000137801	4	ENSG00000120937/ENSG00000240583/ENSG00000165757/ENSG00000100292
GO:0032488	Cdc42 protein signal transduction	4/483	15/12942	0.001883552	0.036966992	ENSG00000118137/ENSG00000126785/ENSG00000130203/ENSG00000065320	APOA1/RHOJ/APOE/NTN1	4	1	ENSG00000126785	3	ENSG00000118137/ENSG00000130203/ENSG00000065320
GO:0045940	positive regulation of steroid metabolic process	4/483	15/12942	0.001883552	0.036966992	ENSG00000158874/ENSG00000118137/ENSG00000109819/ENSG00000130203	APOA2/APOA1/PPARGC1A/APOE	4	0		4	ENSG00000158874/ENSG00000118137/ENSG00000109819/ENSG00000130203
GO:0099625	ventricular cardiac muscle cell membrane repolarization	4/483	15/12942	0.001883552	0.036966992	ENSG00000171385/ENSG00000105711/ENSG00000175538/ENSG00000152661	KCND3/SCN1B/KCNE3/GJA1	4	3	ENSG00000105711/ENSG00000175538/ENSG00000152661	1	ENSG00000171385
GO:2000738	positive regulation of stem cell differentiation	4/483	15/12942	0.001883552	0.036966992	ENSG00000089225/ENSG00000134532/ENSG00000110693/ENSG00000075223	TBX5/SOX5/SOX6/SEMA3C	4	2	ENSG00000134532/ENSG00000075223	2	ENSG00000089225/ENSG00000110693
GO:0034341	response to interferon-gamma	13/483	138/12942	0.001954509	0.037990943	ENSG00000111335/ENSG00000117228/ENSG00000140968/ENSG00000168961/ENSG00000112343/ENSG00000130303/ENSG00000132274/ENSG00000135114/ENSG00000162645/ENSG00000143184/ENSG00000131979/ENSG00000125148/ENSG00000006210	OAS2/GBP1/IRF8/LGALS9/TRIM38/BST2/TRIM22/OASL/GBP2/XCL1/GCH1/MT2A/CX3CL1	13	12	ENSG00000111335/ENSG00000117228/ENSG00000168961/ENSG00000112343/ENSG00000130303/ENSG00000132274/ENSG00000135114/ENSG00000162645/ENSG00000143184/ENSG00000131979/ENSG00000125148/ENSG00000006210	1	ENSG00000140968
GO:0045765	regulation of angiogenesis	17/483	207/12942	0.001954518	0.037990943	ENSG00000048052/ENSG00000039537/ENSG00000169429/ENSG00000120937/ENSG00000135046/ENSG00000169245/ENSG00000239697/ENSG00000117525/ENSG00000126785/ENSG00000133121/ENSG00000133710/ENSG00000240583/ENSG00000165757/ENSG00000100292/ENSG00000128165/ENSG00000006210/ENSG00000137801	HDAC9/C6/CXCL8/NPPB/ANXA1/CXCL10/TNFSF12/F3/RHOJ/STARD13/SPINK5/AQP1/JCAD/HMOX1/ADM2/CX3CL1/THBS1	17	13	ENSG00000048052/ENSG00000039537/ENSG00000169429/ENSG00000135046/ENSG00000169245/ENSG00000239697/ENSG00000117525/ENSG00000126785/ENSG00000133121/ENSG00000133710/ENSG00000128165/ENSG00000006210/ENSG00000137801	4	ENSG00000120937/ENSG00000240583/ENSG00000165757/ENSG00000100292
GO:0048846	axon extension involved in axon guidance	5/483	25/12942	0.002027885	0.038501279	ENSG00000075213/ENSG00000001617/ENSG00000118257/ENSG00000170017/ENSG00000075223	SEMA3A/SEMA3F/NRP2/ALCAM/SEMA3C	5	5	ENSG00000075213/ENSG00000001617/ENSG00000118257/ENSG00000170017/ENSG00000075223	0
GO:0050919	negative chemotaxis	5/483	25/12942	0.002027885	0.038501279	ENSG00000075213/ENSG00000001617/ENSG00000118137/ENSG00000157168/ENSG00000075223	SEMA3A/SEMA3F/APOA1/NRG1/SEMA3C	5	4	ENSG00000075213/ENSG00000001617/ENSG00000157168/ENSG00000075223	1	ENSG00000118137
GO:0071634	regulation of transforming growth factor beta production	5/483	25/12942	0.002027885	0.038501279	ENSG00000139329/ENSG00000168961/ENSG00000143184/ENSG00000006210/ENSG00000137801	LUM/LGALS9/XCL1/CX3CL1/THBS1	5	5	ENSG00000139329/ENSG00000168961/ENSG00000143184/ENSG00000006210/ENSG00000137801	0
GO:1902284	neuron projection extension involved in neuron projection guidance	5/483	25/12942	0.002027885	0.038501279	ENSG00000075213/ENSG00000001617/ENSG00000118257/ENSG00000170017/ENSG00000075223	SEMA3A/SEMA3F/NRP2/ALCAM/SEMA3C	5	5	ENSG00000075213/ENSG00000001617/ENSG00000118257/ENSG00000170017/ENSG00000075223	0
GO:0006643	membrane lipid metabolic process	16/483	190/12942	0.002033517	0.038501279	ENSG00000180801/ENSG00000204099/ENSG00000178597/ENSG00000154252/ENSG00000179148/ENSG00000128242/ENSG00000196542/ENSG00000113532/ENSG00000108405/ENSG00000090661/ENSG00000142871/ENSG00000156413/ENSG00000179477/ENSG00000162630/ENSG00000103089/ENSG00000187546	ARSJ/NEU4/PSAPL1/GAL3ST2/ALOXE3/GAL3ST1/SPTSSB/ST8SIA4/P2RX1/CERS4/CYR61/FUT6/ALOX12B/B3GALT2/FA2H/AGMO	16	7	ENSG00000180801/ENSG00000196542/ENSG00000113532/ENSG00000142871/ENSG00000162630/ENSG00000103089/ENSG00000187546	9	ENSG00000204099/ENSG00000178597/ENSG00000154252/ENSG00000179148/ENSG00000128242/ENSG00000108405/ENSG00000090661/ENSG00000156413/ENSG00000179477
GO:0019935	cyclic-nucleotide-mediated signaling	10/483	91/12942	0.002047434	0.038501279	ENSG00000153292/ENSG00000105290/ENSG00000169245/ENSG00000065989/ENSG00000169248/ENSG00000172367/ENSG00000128165/ENSG00000130203/ENSG00000171522/ENSG00000137801	ADGRF1/APLP1/CXCL10/PDE4A/CXCL11/PDZD3/ADM2/APOE/PTGER4/THBS1	10	8	ENSG00000153292/ENSG00000105290/ENSG00000169245/ENSG00000065989/ENSG00000169248/ENSG00000128165/ENSG00000171522/ENSG00000137801	2	ENSG00000172367/ENSG00000130203
GO:0060048	cardiac muscle contraction	10/483	91/12942	0.002047434	0.038501279	ENSG00000171385/ENSG00000118523/ENSG00000105711/ENSG00000175538/ENSG00000114854/ENSG00000198947/ENSG00000171298/ENSG00000105974/ENSG00000123700/ENSG00000152661	KCND3/CTGF/SCN1B/KCNE3/TNNC1/DMD/GAA/CAV1/KCNJ2/GJA1	10	7	ENSG00000118523/ENSG00000105711/ENSG00000175538/ENSG00000198947/ENSG00000105974/ENSG00000123700/ENSG00000152661	3	ENSG00000171385/ENSG00000114854/ENSG00000171298
GO:0050808	synapse organization	17/483	208/12942	0.002057218	0.038506164	ENSG00000153292/ENSG00000184564/ENSG00000099864/ENSG00000177839/ENSG00000272674/ENSG00000225968/ENSG00000157168/ENSG00000120324/ENSG00000197959/ENSG00000198576/ENSG00000196083/ENSG00000214376/ENSG00000072071/ENSG00000130203/ENSG00000189056/ENSG00000139211/ENSG00000251322	ADGRF1/SLITRK6/PALM/PCDHB9/PCDHB16/ELFN1/NRG1/PCDHB10/DNM3/ARC/IL1RAP/VSTM5/ADGRL1/APOE/RELN/AMIGO2/SHANK3	17	13	ENSG00000153292/ENSG00000184564/ENSG00000177839/ENSG00000272674/ENSG00000225968/ENSG00000157168/ENSG00000120324/ENSG00000197959/ENSG00000198576/ENSG00000196083/ENSG00000214376/ENSG00000189056/ENSG00000139211	4	ENSG00000099864/ENSG00000072071/ENSG00000130203/ENSG00000251322
GO:0032652	regulation of interleukin-1 production	7/483	49/12942	0.002131271	0.039708418	ENSG00000163565/ENSG00000156515/ENSG00000168961/ENSG00000135046/ENSG00000091592/ENSG00000118137/ENSG00000204397	IFI16/HK1/LGALS9/ANXA1/NLRP1/APOA1/CARD16	7	6	ENSG00000163565/ENSG00000156515/ENSG00000168961/ENSG00000135046/ENSG00000091592/ENSG00000204397	1	ENSG00000118137
GO:0050727	regulation of inflammatory response	18/483	227/12942	0.00215303	0.039929826	ENSG00000163220/ENSG00000000971/ENSG00000039537/ENSG00000060566/ENSG00000135046/ENSG00000120885/ENSG00000091592/ENSG00000196954/ENSG00000118137/ENSG00000177455/ENSG00000143507/ENSG00000115718/ENSG00000159403/ENSG00000143184/ENSG00000189377/ENSG00000006210/ENSG00000130203/ENSG00000171522	S100A9/CFH/C6/CREB3L3/ANXA1/CLU/NLRP1/CASP4/APOA1/CD19/DUSP10/PROC/C1R/XCL1/CXCL17/CX3CL1/APOE/PTGER4	18	12	ENSG00000000971/ENSG00000039537/ENSG00000135046/ENSG00000091592/ENSG00000196954/ENSG00000143507/ENSG00000115718/ENSG00000159403/ENSG00000143184/ENSG00000189377/ENSG00000006210/ENSG00000171522	6	ENSG00000163220/ENSG00000060566/ENSG00000120885/ENSG00000118137/ENSG00000177455/ENSG00000130203
GO:0019216	regulation of lipid metabolic process	22/483	302/12942	0.002172577	0.03996753	ENSG00000196139/ENSG00000158874/ENSG00000118523/ENSG00000134853/ENSG00000139278/ENSG00000151726/ENSG00000135046/ENSG00000105398/ENSG00000148677/ENSG00000178597/ENSG00000118137/ENSG00000147246/ENSG00000095637/ENSG00000069122/ENSG00000241635/ENSG00000130988/ENSG00000115361/ENSG00000105974/ENSG00000109819/ENSG00000167508/ENSG00000142871/ENSG00000130203	AKR1C3/APOA2/CTGF/PDGFRA/GLIPR1/ACSL1/ANXA1/SULT2A1/ANKRD1/PSAPL1/APOA1/HTR2C/SORBS1/ADGRF5/UGT1A1/RGN/ACADL/CAV1/PPARGC1A/MVD/CYR61/APOE	22	11	ENSG00000196139/ENSG00000118523/ENSG00000139278/ENSG00000151726/ENSG00000135046/ENSG00000148677/ENSG00000069122/ENSG00000115361/ENSG00000105974/ENSG00000167508/ENSG00000142871	11	ENSG00000158874/ENSG00000134853/ENSG00000105398/ENSG00000178597/ENSG00000118137/ENSG00000147246/ENSG00000095637/ENSG00000241635/ENSG00000130988/ENSG00000109819/ENSG00000130203
GO:0031346	positive regulation of cell projection organization	21/483	283/12942	0.002174835	0.03996753	ENSG00000075618/ENSG00000163220/ENSG00000131711/ENSG00000159753/ENSG00000067798/ENSG00000099864/ENSG00000172260/ENSG00000163171/ENSG00000148677/ENSG00000167617/ENSG00000105711/ENSG00000157168/ENSG00000197959/ENSG00000196083/ENSG00000006210/ENSG00000198753/ENSG00000130203/ENSG00000067715/ENSG00000189056/ENSG00000065320/ENSG00000251322	FSCN1/S100A9/MAP1B/CARMIL2/NAV3/PALM/NEGR1/CDC42EP3/ANKRD1/CDC42EP5/SCN1B/NRG1/DNM3/IL1RAP/CX3CL1/PLXNB3/APOE/SYT1/RELN/NTN1/SHANK3	21	15	ENSG00000131711/ENSG00000159753/ENSG00000067798/ENSG00000172260/ENSG00000163171/ENSG00000148677/ENSG00000167617/ENSG00000105711/ENSG00000157168/ENSG00000197959/ENSG00000196083/ENSG00000006210/ENSG00000198753/ENSG00000067715/ENSG00000189056	6	ENSG00000075618/ENSG00000163220/ENSG00000099864/ENSG00000130203/ENSG00000065320/ENSG00000251322
GO:0006721	terpenoid metabolic process	9/483	77/12942	0.002208459	0.040219813	ENSG00000165092/ENSG00000196139/ENSG00000158874/ENSG00000187134/ENSG00000118137/ENSG00000081479/ENSG00000170786/ENSG00000241635/ENSG00000130203	ALDH1A1/AKR1C3/APOA2/AKR1C1/APOA1/LRP2/SDR16C5/UGT1A1/APOE	9	5	ENSG00000165092/ENSG00000196139/ENSG00000187134/ENSG00000081479/ENSG00000170786	4	ENSG00000158874/ENSG00000118137/ENSG00000241635/ENSG00000130203
GO:0070613	regulation of protein processing	9/483	77/12942	0.002208459	0.040219813	ENSG00000000971/ENSG00000039537/ENSG00000120885/ENSG00000177455/ENSG00000128965/ENSG00000159403/ENSG00000204397/ENSG00000137801/ENSG00000101197	CFH/C6/CLU/CD19/CHAC1/C1R/CARD16/THBS1/BIRC7	9	7	ENSG00000000971/ENSG00000039537/ENSG00000128965/ENSG00000159403/ENSG00000204397/ENSG00000137801/ENSG00000101197	2	ENSG00000120885/ENSG00000177455
GO:1990266	neutrophil migration	8/483	63/12942	0.00226541	0.040877076	ENSG00000163220/ENSG00000163739/ENSG00000163734/ENSG00000169429/ENSG00000081041/ENSG00000160593/ENSG00000143184/ENSG00000006210	S100A9/CXCL1/CXCL3/CXCL8/CXCL2/JAML/XCL1/CX3CL1	8	6	ENSG00000163739/ENSG00000163734/ENSG00000169429/ENSG00000081041/ENSG00000143184/ENSG00000006210	2	ENSG00000163220/ENSG00000160593
GO:0007517	muscle organ development	21/483	284/12942	0.002269263	0.040877076	ENSG00000168542/ENSG00000048052/ENSG00000196569/ENSG00000017427/ENSG00000078579/ENSG00000148677/ENSG00000006468/ENSG00000089225/ENSG00000169245/ENSG00000114854/ENSG00000157168/ENSG00000196557/ENSG00000081479/ENSG00000198947/ENSG00000110693/ENSG00000047597/ENSG00000082482/ENSG00000105974/ENSG00000170345/ENSG00000152661/ENSG00000176046	COL3A1/HDAC9/LAMA2/IGF1/FGF20/ANKRD1/ETV1/TBX5/CXCL10/TNNC1/NRG1/CACNA1H/LRP2/DMD/SOX6/XK/KCNK2/CAV1/FOS/GJA1/NUPR1	21	16	ENSG00000168542/ENSG00000048052/ENSG00000196569/ENSG00000017427/ENSG00000078579/ENSG00000148677/ENSG00000006468/ENSG00000169245/ENSG00000157168/ENSG00000081479/ENSG00000198947/ENSG00000047597/ENSG00000082482/ENSG00000105974/ENSG00000152661/ENSG00000176046	5	ENSG00000089225/ENSG00000114854/ENSG00000196557/ENSG00000110693/ENSG00000170345
GO:0006636	unsaturated fatty acid biosynthetic process	6/483	37/12942	0.002274881	0.040877076	ENSG00000196139/ENSG00000135046/ENSG00000179148/ENSG00000148344/ENSG00000012779/ENSG00000179477	AKR1C3/ANXA1/ALOXE3/PTGES/ALOX5/ALOX12B	6	2	ENSG00000196139/ENSG00000135046	4	ENSG00000179148/ENSG00000148344/ENSG00000012779/ENSG00000179477
GO:0042742	defense response to bacterium	12/483	124/12942	0.002294635	0.041039817	ENSG00000163220/ENSG00000167754/ENSG00000140968/ENSG00000171564/ENSG00000169035/ENSG00000091592/ENSG00000090382/ENSG00000133710/ENSG00000184995/ENSG00000159674/ENSG00000177202/ENSG00000128564	S100A9/KLK5/IRF8/FGB/KLK7/NLRP1/LYZ/SPINK5/IFNE/SPON2/SPACA4/VGF	12	9	ENSG00000167754/ENSG00000171564/ENSG00000169035/ENSG00000091592/ENSG00000090382/ENSG00000133710/ENSG00000184995/ENSG00000159674/ENSG00000177202	3	ENSG00000163220/ENSG00000140968/ENSG00000128564
GO:0006633	fatty acid biosynthetic process	11/483	108/12942	0.002304239	0.041039817	ENSG00000196139/ENSG00000135046/ENSG00000005187/ENSG00000118137/ENSG00000179148/ENSG00000130988/ENSG00000115361/ENSG00000148344/ENSG00000012779/ENSG00000179477/ENSG00000103089	AKR1C3/ANXA1/ACSM3/APOA1/ALOXE3/RGN/ACADL/PTGES/ALOX5/ALOX12B/FA2H	11	4	ENSG00000196139/ENSG00000135046/ENSG00000115361/ENSG00000103089	7	ENSG00000005187/ENSG00000118137/ENSG00000179148/ENSG00000130988/ENSG00000148344/ENSG00000012779/ENSG00000179477
GO:0043903	regulation of symbiosis, encompassing mutualism through parasitism	16/483	193/12942	0.002384409	0.041590758	ENSG00000111335/ENSG00000213186/ENSG00000163565/ENSG00000140968/ENSG00000169429/ENSG00000168961/ENSG00000112343/ENSG00000134321/ENSG00000130303/ENSG00000184012/ENSG00000135114/ENSG00000172183/ENSG00000105974/ENSG00000178685/ENSG00000130203/ENSG00000185745	OAS2/TRIM59/IFI16/IRF8/CXCL8/LGALS9/TRIM38/RSAD2/BST2/TMPRSS2/OASL/ISG20/CAV1/PARP10/APOE/IFIT1	16	12	ENSG00000111335/ENSG00000163565/ENSG00000169429/ENSG00000168961/ENSG00000112343/ENSG00000134321/ENSG00000130303/ENSG00000135114/ENSG00000172183/ENSG00000105974/ENSG00000178685/ENSG00000185745	4	ENSG00000213186/ENSG00000140968/ENSG00000184012/ENSG00000130203
GO:1903670	regulation of sprouting angiogenesis	7/483	50/12942	0.002400203	0.041590758	ENSG00000048052/ENSG00000135046/ENSG00000126785/ENSG00000133121/ENSG00000165757/ENSG00000100292/ENSG00000137801	HDAC9/ANXA1/RHOJ/STARD13/JCAD/HMOX1/THBS1	7	5	ENSG00000048052/ENSG00000135046/ENSG00000126785/ENSG00000133121/ENSG00000137801	2	ENSG00000165757/ENSG00000100292
GO:0048525	negative regulation of viral process	9/483	78/12942	0.002416107	0.041590758	ENSG00000111335/ENSG00000213186/ENSG00000163565/ENSG00000134321/ENSG00000130303/ENSG00000135114/ENSG00000172183/ENSG00000178685/ENSG00000185745	OAS2/TRIM59/IFI16/RSAD2/BST2/OASL/ISG20/PARP10/IFIT1	9	8	ENSG00000111335/ENSG00000163565/ENSG00000134321/ENSG00000130303/ENSG00000135114/ENSG00000172183/ENSG00000178685/ENSG00000185745	1	ENSG00000213186
GO:0050769	positive regulation of neurogenesis	23/483	324/12942	0.002424706	0.041590758	ENSG00000163220/ENSG00000075213/ENSG00000131711/ENSG00000035862/ENSG00000172260/ENSG00000078579/ENSG00000196628/ENSG00000148677/ENSG00000105711/ENSG00000157168/ENSG00000081479/ENSG00000074047/ENSG00000196083/ENSG00000162946/ENSG00000006210/ENSG00000198753/ENSG00000165802/ENSG00000130203/ENSG00000067715/ENSG00000131914/ENSG00000189056/ENSG00000065320/ENSG00000251322	S100A9/SEMA3A/MAP1B/TIMP2/NEGR1/FGF20/TCF4/ANKRD1/SCN1B/NRG1/LRP2/GLI2/IL1RAP/DISC1/CX3CL1/PLXNB3/NSMF/APOE/SYT1/LIN28A/RELN/NTN1/SHANK3	23	15	ENSG00000075213/ENSG00000131711/ENSG00000172260/ENSG00000078579/ENSG00000196628/ENSG00000148677/ENSG00000105711/ENSG00000157168/ENSG00000081479/ENSG00000074047/ENSG00000196083/ENSG00000006210/ENSG00000198753/ENSG00000067715/ENSG00000189056	8	ENSG00000163220/ENSG00000035862/ENSG00000162946/ENSG00000165802/ENSG00000130203/ENSG00000131914/ENSG00000065320/ENSG00000251322
GO:0006882	cellular zinc ion homeostasis	5/483	26/12942	0.002434803	0.041590758	ENSG00000163220/ENSG00000123191/ENSG00000115194/ENSG00000125148/ENSG00000196660	S100A9/ATP7B/SLC30A3/MT2A/SLC30A10	5	2	ENSG00000125148/ENSG00000196660	3	ENSG00000163220/ENSG00000123191/ENSG00000115194
GO:0048483	autonomic nervous system development	5/483	26/12942	0.002434803	0.041590758	ENSG00000075213/ENSG00000001617/ENSG00000166833/ENSG00000118257/ENSG00000124766	SEMA3A/SEMA3F/NAV2/NRP2/SOX4	5	4	ENSG00000075213/ENSG00000001617/ENSG00000118257/ENSG00000124766	1	ENSG00000166833
GO:0050704	regulation of interleukin-1 secretion	5/483	26/12942	0.002434803	0.041590758	ENSG00000156515/ENSG00000168961/ENSG00000091592/ENSG00000118137/ENSG00000204397	HK1/LGALS9/NLRP1/APOA1/CARD16	5	4	ENSG00000156515/ENSG00000168961/ENSG00000091592/ENSG00000204397	1	ENSG00000118137
GO:0061844	antimicrobial humoral immune response mediated by antimicrobial peptide	5/483	26/12942	0.002434803	0.041590758	ENSG00000163220/ENSG00000167754/ENSG00000115386/ENSG00000169035/ENSG00000133710	S100A9/KLK5/REG1A/KLK7/SPINK5	5	4	ENSG00000167754/ENSG00000115386/ENSG00000169035/ENSG00000133710	1	ENSG00000163220
GO:0071604	transforming growth factor beta production	5/483	26/12942	0.002434803	0.041590758	ENSG00000139329/ENSG00000168961/ENSG00000143184/ENSG00000006210/ENSG00000137801	LUM/LGALS9/XCL1/CX3CL1/THBS1	5	5	ENSG00000139329/ENSG00000168961/ENSG00000143184/ENSG00000006210/ENSG00000137801	0
GO:0071379	cellular response to prostaglandin stimulus	4/483	16/12942	0.002438043	0.041590758	ENSG00000196139/ENSG00000171631/ENSG00000151632/ENSG00000171522	AKR1C3/P2RY6/AKR1C2/PTGER4	4	3	ENSG00000196139/ENSG00000151632/ENSG00000171522	1	ENSG00000171631
GO:0006874	cellular calcium ion homeostasis	20/483	267/12942	0.002461453	0.041813681	ENSG00000134853/ENSG00000139679/ENSG00000132911/ENSG00000169245/ENSG00000169248/ENSG00000177455/ENSG00000198947/ENSG00000147246/ENSG00000123191/ENSG00000118160/ENSG00000187474/ENSG00000047597/ENSG00000130988/ENSG00000143184/ENSG00000105974/ENSG00000165125/ENSG00000130203/ENSG00000171522/ENSG00000152661/ENSG00000132915	PDGFRA/LPAR6/NMUR2/CXCL10/CXCL11/CD19/DMD/HTR2C/ATP7B/SLC8A2/FPR3/XK/RGN/XCL1/CAV1/TRPV6/APOE/PTGER4/GJA1/PDE6A	20	11	ENSG00000139679/ENSG00000132911/ENSG00000169245/ENSG00000169248/ENSG00000198947/ENSG00000047597/ENSG00000143184/ENSG00000105974/ENSG00000165125/ENSG00000171522/ENSG00000152661	9	ENSG00000134853/ENSG00000177455/ENSG00000147246/ENSG00000123191/ENSG00000118160/ENSG00000187474/ENSG00000130988/ENSG00000130203/ENSG00000132915
GO:0030199	collagen fibril organization	6/483	38/12942	0.002617843	0.043916753	ENSG00000139329/ENSG00000168542/ENSG00000138316/ENSG00000080573/ENSG00000108821/ENSG00000122176	LUM/COL3A1/ADAMTS14/COL5A3/COL1A1/FMOD	6	4	ENSG00000139329/ENSG00000168542/ENSG00000138316/ENSG00000108821	2	ENSG00000080573/ENSG00000122176
GO:0032663	regulation of interleukin-2 production	6/483	38/12942	0.002617843	0.043916753	ENSG00000117228/ENSG00000067798/ENSG00000135046/ENSG00000112149/ENSG00000198286/ENSG00000143184	GBP1/NAV3/ANXA1/CD83/CARD11/XCL1	6	4	ENSG00000117228/ENSG00000067798/ENSG00000135046/ENSG00000143184	2	ENSG00000112149/ENSG00000198286
GO:0048168	regulation of neuronal synaptic plasticity	6/483	38/12942	0.002617843	0.043916753	ENSG00000175471/ENSG00000118160/ENSG00000198576/ENSG00000165802/ENSG00000130203/ENSG00000251322	MCTP1/SLC8A2/ARC/NSMF/APOE/SHANK3	6	2	ENSG00000175471/ENSG00000198576	4	ENSG00000118160/ENSG00000165802/ENSG00000130203/ENSG00000251322
GO:0070372	regulation of ERK1 and ERK2 cascade	17/483	213/12942	0.002641089	0.044123653	ENSG00000117228/ENSG00000118523/ENSG00000134853/ENSG00000168961/ENSG00000078579/ENSG00000106123/ENSG00000111846/ENSG00000171564/ENSG00000172575/ENSG00000153233/ENSG00000143507/ENSG00000147246/ENSG00000143184/ENSG00000196660/ENSG00000006210/ENSG00000142871/ENSG00000171557	GBP1/CTGF/PDGFRA/LGALS9/FGF20/EPHB6/GCNT2/FGB/RASGRP1/PTPRR/DUSP10/HTR2C/XCL1/SLC30A10/CX3CL1/CYR61/FGG	17	15	ENSG00000117228/ENSG00000118523/ENSG00000168961/ENSG00000078579/ENSG00000106123/ENSG00000111846/ENSG00000171564/ENSG00000172575/ENSG00000153233/ENSG00000143507/ENSG00000143184/ENSG00000196660/ENSG00000006210/ENSG00000142871/ENSG00000171557	2	ENSG00000134853/ENSG00000147246
GO:0051896	regulation of protein kinase B signaling	13/483	143/12942	0.002680269	0.044593941	ENSG00000196139/ENSG00000105419/ENSG00000115461/ENSG00000134853/ENSG00000078579/ENSG00000111846/ENSG00000126218/ENSG00000157168/ENSG00000177455/ENSG00000117525/ENSG00000151632/ENSG00000137801/ENSG00000131914	AKR1C3/MEIS3/IGFBP5/PDGFRA/FGF20/GCNT2/F10/NRG1/CD19/F3/AKR1C2/THBS1/LIN28A	13	8	ENSG00000196139/ENSG00000115461/ENSG00000078579/ENSG00000111846/ENSG00000157168/ENSG00000117525/ENSG00000151632/ENSG00000137801	5	ENSG00000105419/ENSG00000134853/ENSG00000126218/ENSG00000177455/ENSG00000131914
GO:0015711	organic anion transport	24/483	347/12942	0.002766198	0.045834998	ENSG00000158874/ENSG00000092068/ENSG00000174502/ENSG00000151726/ENSG00000151012/ENSG00000135046/ENSG00000132911/ENSG00000187134/ENSG00000118137/ENSG00000174640/ENSG00000081479/ENSG00000166394/ENSG00000085563/ENSG00000047597/ENSG00000144452/ENSG00000240583/ENSG00000080493/ENSG00000148942/ENSG00000196517/ENSG00000130203/ENSG00000149150/ENSG00000067715/ENSG00000137801/ENSG00000152661	APOA2/SLC7A8/SLC26A9/ACSL1/SLC7A11/ANXA1/NMUR2/AKR1C1/APOA1/SLCO2A1/LRP2/CYB5R2/ABCB1/XK/ABCA12/AQP1/SLC4A4/SLC5A12/SLC6A9/APOE/SLC43A1/SYT1/THBS1/GJA1	24	18	ENSG00000174502/ENSG00000151726/ENSG00000151012/ENSG00000135046/ENSG00000132911/ENSG00000187134/ENSG00000081479/ENSG00000166394/ENSG00000085563/ENSG00000047597/ENSG00000144452/ENSG00000080493/ENSG00000148942/ENSG00000196517/ENSG00000149150/ENSG00000067715/ENSG00000137801/ENSG00000152661	6	ENSG00000158874/ENSG00000092068/ENSG00000118137/ENSG00000174640/ENSG00000240583/ENSG00000130203
GO:0035637	multicellular organismal signaling	12/483	127/12942	0.002802773	0.04625147	ENSG00000171385/ENSG00000130433/ENSG00000169432/ENSG00000105711/ENSG00000175538/ENSG00000196557/ENSG00000118160/ENSG00000108405/ENSG00000105974/ENSG00000123700/ENSG00000108797/ENSG00000152661	KCND3/CACNG6/SCN9A/SCN1B/KCNE3/CACNA1H/SLC8A2/P2RX1/CAV1/KCNJ2/CNTNAP1/GJA1	12	7	ENSG00000130433/ENSG00000169432/ENSG00000105711/ENSG00000175538/ENSG00000105974/ENSG00000123700/ENSG00000152661	5	ENSG00000171385/ENSG00000196557/ENSG00000118160/ENSG00000108405/ENSG00000108797
GO:0070252	actin-mediated cell contraction	9/483	80/12942	0.002877788	0.047053172	ENSG00000171385/ENSG00000175084/ENSG00000105711/ENSG00000175538/ENSG00000114854/ENSG00000198947/ENSG00000105974/ENSG00000123700/ENSG00000152661	KCND3/DES/SCN1B/KCNE3/TNNC1/DMD/CAV1/KCNJ2/GJA1	9	6	ENSG00000105711/ENSG00000175538/ENSG00000198947/ENSG00000105974/ENSG00000123700/ENSG00000152661	3	ENSG00000171385/ENSG00000175084/ENSG00000114854
GO:0071526	semaphorin-plexin signaling pathway	5/483	27/12942	0.002897907	0.047053172	ENSG00000075213/ENSG00000001617/ENSG00000118257/ENSG00000075223/ENSG00000198753	SEMA3A/SEMA3F/NRP2/SEMA3C/PLXNB3	5	5	ENSG00000075213/ENSG00000001617/ENSG00000118257/ENSG00000075223/ENSG00000198753	0
GO:1902622	regulation of neutrophil migration	5/483	27/12942	0.002897907	0.047053172	ENSG00000163739/ENSG00000163734/ENSG00000169429/ENSG00000081041/ENSG00000143184	CXCL1/CXCL3/CXCL8/CXCL2/XCL1	5	5	ENSG00000163739/ENSG00000163734/ENSG00000169429/ENSG00000081041/ENSG00000143184	0
GO:2001222	regulation of neuron migration	5/483	27/12942	0.002897907	0.047053172	ENSG00000168542/ENSG00000075213/ENSG00000157168/ENSG00000165802/ENSG00000189056	COL3A1/SEMA3A/NRG1/NSMF/RELN	5	4	ENSG00000168542/ENSG00000075213/ENSG00000157168/ENSG00000189056	1	ENSG00000165802
GO:0050770	regulation of axonogenesis	12/483	128/12942	0.002991155	0.048293231	ENSG00000075213/ENSG00000131711/ENSG00000118785/ENSG00000078018/ENSG00000001617/ENSG00000157168/ENSG00000047597/ENSG00000075223/ENSG00000151490/ENSG00000198753/ENSG00000130203/ENSG00000065320	SEMA3A/MAP1B/SPP1/MAP2/SEMA3F/NRG1/XK/SEMA3C/PTPRO/PLXNB3/APOE/NTN1	12	10	ENSG00000075213/ENSG00000131711/ENSG00000118785/ENSG00000078018/ENSG00000001617/ENSG00000157168/ENSG00000047597/ENSG00000075223/ENSG00000151490/ENSG00000198753	2	ENSG00000130203/ENSG00000065320
GO:0050710	negative regulation of cytokine secretion	6/483	39/12942	0.00299817	0.048293231	ENSG00000117228/ENSG00000158874/ENSG00000135046/ENSG00000118137/ENSG00000204397/ENSG00000171522	GBP1/APOA2/ANXA1/APOA1/CARD16/PTGER4	6	4	ENSG00000117228/ENSG00000135046/ENSG00000204397/ENSG00000171522	2	ENSG00000158874/ENSG00000118137
GO:0006720	isoprenoid metabolic process	10/483	96/12942	0.003046923	0.048717504	ENSG00000165092/ENSG00000196139/ENSG00000158874/ENSG00000187134/ENSG00000118137/ENSG00000081479/ENSG00000170786/ENSG00000241635/ENSG00000167508/ENSG00000130203	ALDH1A1/AKR1C3/APOA2/AKR1C1/APOA1/LRP2/SDR16C5/UGT1A1/MVD/APOE	10	6	ENSG00000165092/ENSG00000196139/ENSG00000187134/ENSG00000081479/ENSG00000170786/ENSG00000167508	4	ENSG00000158874/ENSG00000118137/ENSG00000241635/ENSG00000130203
GO:0002367	cytokine production involved in immune response	8/483	66/12942	0.00304861	0.048717504	ENSG00000158874/ENSG00000156515/ENSG00000134321/ENSG00000130303/ENSG00000118137/ENSG00000143184/ENSG00000100292/ENSG00000159674	APOA2/HK1/RSAD2/BST2/APOA1/XCL1/HMOX1/SPON2	8	5	ENSG00000156515/ENSG00000134321/ENSG00000130303/ENSG00000143184/ENSG00000159674	3	ENSG00000158874/ENSG00000118137/ENSG00000100292
GO:0035455	response to interferon-alpha	4/483	17/12942	0.003095205	0.048882474	ENSG00000119917/ENSG00000183486/ENSG00000130303/ENSG00000119922	IFIT3/MX2/BST2/IFIT2	4	4	ENSG00000119917/ENSG00000183486/ENSG00000130303/ENSG00000119922	0
GO:0086011	membrane repolarization during action potential	4/483	17/12942	0.003095205	0.048882474	ENSG00000171385/ENSG00000175538/ENSG00000105974/ENSG00000123700	KCND3/KCNE3/CAV1/KCNJ2	4	3	ENSG00000175538/ENSG00000105974/ENSG00000123700	1	ENSG00000171385
GO:1902668	negative regulation of axon guidance	4/483	17/12942	0.003095205	0.048882474	ENSG00000075213/ENSG00000001617/ENSG00000075223/ENSG00000151490	SEMA3A/SEMA3F/SEMA3C/PTPRO	4	4	ENSG00000075213/ENSG00000001617/ENSG00000075223/ENSG00000151490	0
GO:0045069	regulation of viral genome replication	9/483	81/12942	0.003133372	0.049292699	ENSG00000111335/ENSG00000163565/ENSG00000169429/ENSG00000134321/ENSG00000130303/ENSG00000135114/ENSG00000172183/ENSG00000178685/ENSG00000185745	OAS2/IFI16/CXCL8/RSAD2/BST2/OASL/ISG20/PARP10/IFIT1	9	9	ENSG00000111335/ENSG00000163565/ENSG00000169429/ENSG00000134321/ENSG00000130303/ENSG00000135114/ENSG00000172183/ENSG00000178685/ENSG00000185745	0
GO:0031012	extracellular matrix	34/497	312/13574	1.26E-08	5.13E-06	ENSG00000139329/ENSG00000168542/ENSG00000163220/ENSG00000142303/ENSG00000275896/ENSG00000184564/ENSG00000118523/ENSG00000196569/ENSG00000035862/ENSG00000204542/ENSG00000120885/ENSG00000171812/ENSG00000105290/ENSG00000128011/ENSG00000138316/ENSG00000166833/ENSG00000118137/ENSG00000117525/ENSG00000197859/ENSG00000080573/ENSG00000108821/ENSG00000165072/ENSG00000159674/ENSG00000142871/ENSG00000132692…	LUM/COL3A1/S100A9/ADAMTS10/PRSS2/SLITRK6/CTGF/LAMA2/TIMP2/C6orf15/CLU/COL8A2/APLP1/LRFN1/ADAMTS14/NAV2/APOA1/F3/ADAMTSL2/COL5A3/COL1A1/MAMDC2/SPON2/CYR61/BCAN/HMCN1/COL8A1/APOE/THBS1/RELN/NTN1/MATN3/FMOD/WNT6	34	23	ENSG00000139329/ENSG00000168542/ENSG00000275896/ENSG00000184564/ENSG00000118523/ENSG00000196569/ENSG00000204542/ENSG00000171812/ENSG00000105290/ENSG00000128011/ENSG00000138316/ENSG00000117525/ENSG00000197859/ENSG00000108821/ENSG00000165072/ENSG00000159674/ENSG00000142871/ENSG00000143341/ENSG00000144810/ENSG00000137801/ENSG00000189056/ENSG00000132031/ENSG00000115596	11	ENSG00000163220/ENSG00000142303/ENSG00000035862/ENSG00000120885/ENSG00000166833/ENSG00000118137/ENSG00000080573/ENSG00000132692/ENSG00000130203/ENSG00000065320/ENSG00000122176
GO:0005578	proteinaceous extracellular matrix	27/497	241/13574	2.34E-07	4.76E-05	ENSG00000139329/ENSG00000168542/ENSG00000142303/ENSG00000184564/ENSG00000118523/ENSG00000196569/ENSG00000035862/ENSG00000204542/ENSG00000171812/ENSG00000105290/ENSG00000128011/ENSG00000138316/ENSG00000166833/ENSG00000197859/ENSG00000080573/ENSG00000108821/ENSG00000165072/ENSG00000159674/ENSG00000142871/ENSG00000132692/ENSG00000143341/ENSG00000144810/ENSG00000189056/ENSG00000065320/ENSG00000132031…	LUM/COL3A1/ADAMTS10/SLITRK6/CTGF/LAMA2/TIMP2/C6orf15/COL8A2/APLP1/LRFN1/ADAMTS14/NAV2/ADAMTSL2/COL5A3/COL1A1/MAMDC2/SPON2/CYR61/BCAN/HMCN1/COL8A1/RELN/NTN1/MATN3/FMOD/WNT6	27	20	ENSG00000139329/ENSG00000168542/ENSG00000184564/ENSG00000118523/ENSG00000196569/ENSG00000204542/ENSG00000171812/ENSG00000105290/ENSG00000128011/ENSG00000138316/ENSG00000197859/ENSG00000108821/ENSG00000165072/ENSG00000159674/ENSG00000142871/ENSG00000143341/ENSG00000144810/ENSG00000189056/ENSG00000132031/ENSG00000115596	7	ENSG00000142303/ENSG00000035862/ENSG00000166833/ENSG00000080573/ENSG00000132692/ENSG00000065320/ENSG00000122176
GO:0009986	cell surface	40/497	478/13574	9.35E-07	0.000126796	ENSG00000003436/ENSG00000076706/ENSG00000184564/ENSG00000167656/ENSG00000174502/ENSG00000035862/ENSG00000151012/ENSG00000135046/ENSG00000120885/ENSG00000171564/ENSG00000126218/ENSG00000128011/ENSG00000113303/ENSG00000130303/ENSG00000169245/ENSG00000112149/ENSG00000118137/ENSG00000157168/ENSG00000177455/ENSG00000140678/ENSG00000081479/ENSG00000117525/ENSG00000198947/ENSG00000188404/ENSG00000168903…	TFPI/MCAM/SLITRK6/LY6D/SLC26A9/TIMP2/SLC7A11/ANXA1/CLU/FGB/F10/LRFN1/BTNL8/BST2/CXCL10/CD83/APOA1/NRG1/CD19/ITGAX/LRP2/F3/DMD/SELL/BTNL3/CD274/DCBLD2/ADGRF5/P2RX1/ABCB1/PLAU/KCNK2/ALCAM/ANXA5/CX3CL1/PLXNB3/CDH17/THBS1/FGG/WNT6	40	28	ENSG00000003436/ENSG00000076706/ENSG00000184564/ENSG00000167656/ENSG00000174502/ENSG00000151012/ENSG00000135046/ENSG00000171564/ENSG00000128011/ENSG00000130303/ENSG00000169245/ENSG00000157168/ENSG00000081479/ENSG00000117525/ENSG00000198947/ENSG00000188404/ENSG00000120217/ENSG00000057019/ENSG00000069122/ENSG00000085563/ENSG00000082482/ENSG00000170017/ENSG00000164111/ENSG00000006210/ENSG00000198753…	12	ENSG00000035862/ENSG00000120885/ENSG00000126218/ENSG00000113303/ENSG00000112149/ENSG00000118137/ENSG00000177455/ENSG00000140678/ENSG00000168903/ENSG00000108405/ENSG00000122861/ENSG00000079112
GO:0009897	external side of plasma membrane	19/497	153/13574	3.18E-06	0.000298302	ENSG00000076706/ENSG00000135046/ENSG00000171564/ENSG00000126218/ENSG00000113303/ENSG00000169245/ENSG00000112149/ENSG00000157168/ENSG00000177455/ENSG00000081479/ENSG00000117525/ENSG00000188404/ENSG00000168903/ENSG00000120217/ENSG00000108405/ENSG00000170017/ENSG00000164111/ENSG00000137801/ENSG00000171557	MCAM/ANXA1/FGB/F10/BTNL8/CXCL10/CD83/NRG1/CD19/LRP2/F3/SELL/BTNL3/CD274/P2RX1/ALCAM/ANXA5/THBS1/FGG	19	13	ENSG00000076706/ENSG00000135046/ENSG00000171564/ENSG00000169245/ENSG00000157168/ENSG00000081479/ENSG00000117525/ENSG00000188404/ENSG00000120217/ENSG00000170017/ENSG00000164111/ENSG00000137801/ENSG00000171557	6	ENSG00000126218/ENSG00000113303/ENSG00000112149/ENSG00000177455/ENSG00000168903/ENSG00000108405
GO:0045095	keratin filament	8/497	27/13574	3.66E-06	0.000298302	ENSG00000205426/ENSG00000185479/ENSG00000135480/ENSG00000212724/ENSG00000170523/ENSG00000170454/ENSG00000167767/ENSG00000205869	KRT81/KRT6B/KRT7/KRTAP2-3/KRT83/KRT75/KRT80/KRTAP5-1	8	8	ENSG00000205426/ENSG00000185479/ENSG00000135480/ENSG00000212724/ENSG00000170523/ENSG00000170454/ENSG00000167767/ENSG00000205869	0
GO:0042599	lamellar body	6/497	15/13574	8.83E-06	0.000598699	ENSG00000167754/ENSG00000167972/ENSG00000169035/ENSG00000133710/ENSG00000144452/ENSG00000131400	KLK5/ABCA3/KLK7/SPINK5/ABCA12/NAPSA	6	4	ENSG00000167754/ENSG00000169035/ENSG00000133710/ENSG00000144452	2	ENSG00000167972/ENSG00000131400
GO:0045111	intermediate filament cytoskeleton	14/497	108/13574	3.85E-05	0.002239964	ENSG00000205426/ENSG00000159753/ENSG00000185479/ENSG00000175084/ENSG00000135480/ENSG00000105497/ENSG00000212724/ENSG00000170523/ENSG00000144824/ENSG00000170454/ENSG00000162946/ENSG00000167767/ENSG00000152661/ENSG00000205869	KRT81/CARMIL2/KRT6B/DES/KRT7/ZNF175/KRTAP2-3/KRT83/PHLDB2/KRT75/DISC1/KRT80/GJA1/KRTAP5-1	14	12	ENSG00000205426/ENSG00000159753/ENSG00000185479/ENSG00000135480/ENSG00000105497/ENSG00000212724/ENSG00000170523/ENSG00000144824/ENSG00000170454/ENSG00000167767/ENSG00000152661/ENSG00000205869	2	ENSG00000175084/ENSG00000162946
GO:0005788	endoplasmic reticulum lumen	22/497	234/13574	4.97E-05	0.002530159	ENSG00000168542/ENSG00000115461/ENSG00000158874/ENSG00000118785/ENSG00000141756/ENSG00000171812/ENSG00000180801/ENSG00000126218/ENSG00000141753/ENSG00000118137/ENSG00000100342/ENSG00000115718/ENSG00000080573/ENSG00000108821/ENSG00000142871/ENSG00000144810/ENSG00000130203/ENSG00000137801/ENSG00000128564/ENSG00000171557/ENSG00000132031/ENSG00000115596	COL3A1/IGFBP5/APOA2/SPP1/FKBP10/COL8A2/ARSJ/F10/IGFBP4/APOA1/APOL1/PROC/COL5A3/COL1A1/CYR61/COL8A1/APOE/THBS1/VGF/FGG/MATN3/WNT6	22	15	ENSG00000168542/ENSG00000115461/ENSG00000118785/ENSG00000171812/ENSG00000180801/ENSG00000141753/ENSG00000100342/ENSG00000115718/ENSG00000108821/ENSG00000142871/ENSG00000144810/ENSG00000137801/ENSG00000171557/ENSG00000132031/ENSG00000115596	7	ENSG00000158874/ENSG00000141756/ENSG00000126218/ENSG00000118137/ENSG00000080573/ENSG00000130203/ENSG00000128564
GO:0005882	intermediate filament	10/497	71/13574	0.000245565	0.010242519	ENSG00000205426/ENSG00000185479/ENSG00000175084/ENSG00000135480/ENSG00000212724/ENSG00000170523/ENSG00000170454/ENSG00000167767/ENSG00000152661/ENSG00000205869	KRT81/KRT6B/DES/KRT7/KRTAP2-3/KRT83/KRT75/KRT80/GJA1/KRTAP5-1	10	9	ENSG00000205426/ENSG00000185479/ENSG00000135480/ENSG00000212724/ENSG00000170523/ENSG00000170454/ENSG00000167767/ENSG00000152661/ENSG00000205869	1	ENSG00000175084
GO:0072562	blood microparticle	10/497	72/13574	0.000276013	0.010242519	ENSG00000158874/ENSG00000000971/ENSG00000120885/ENSG00000171564/ENSG00000118137/ENSG00000100342/ENSG00000159403/ENSG00000164111/ENSG00000130203/ENSG00000171557	APOA2/CFH/CLU/FGB/APOA1/APOL1/C1R/ANXA5/APOE/FGG	10	6	ENSG00000000971/ENSG00000171564/ENSG00000100342/ENSG00000159403/ENSG00000164111/ENSG00000171557	4	ENSG00000158874/ENSG00000120885/ENSG00000118137/ENSG00000130203
GO:0034364	high-density lipoprotein particle	5/497	17/13574	0.000276825	0.010242519	ENSG00000158874/ENSG00000120885/ENSG00000118137/ENSG00000100342/ENSG00000130203	APOA2/CLU/APOA1/APOL1/APOE	5	1	ENSG00000100342	4	ENSG00000158874/ENSG00000120885/ENSG00000118137/ENSG00000130203
GO:0098644	complex of collagen trimers	5/497	18/13574	0.000371834	0.012611363	ENSG00000139329/ENSG00000168542/ENSG00000080573/ENSG00000108821/ENSG00000144810	LUM/COL3A1/COL5A3/COL1A1/COL8A1	5	4	ENSG00000139329/ENSG00000168542/ENSG00000108821/ENSG00000144810	1	ENSG00000080573
GO:0005583	fibrillar collagen trimer	4/497	11/13574	0.000477206	0.012948201	ENSG00000139329/ENSG00000168542/ENSG00000080573/ENSG00000108821	LUM/COL3A1/COL5A3/COL1A1	4	3	ENSG00000139329/ENSG00000168542/ENSG00000108821	1	ENSG00000080573
GO:0097440	apical dendrite	4/497	11/13574	0.000477206	0.012948201	ENSG00000131711/ENSG00000120885/ENSG00000109819/ENSG00000165802	MAP1B/CLU/PPARGC1A/NSMF	4	1	ENSG00000131711	3	ENSG00000120885/ENSG00000109819/ENSG00000165802
GO:0098643	banded collagen fibril	4/497	11/13574	0.000477206	0.012948201	ENSG00000139329/ENSG00000168542/ENSG00000080573/ENSG00000108821	LUM/COL3A1/COL5A3/COL1A1	4	3	ENSG00000139329/ENSG00000168542/ENSG00000108821	1	ENSG00000080573
GO:0044420	extracellular matrix component	11/497	94/13574	0.00062943	0.016011115	ENSG00000139329/ENSG00000168542/ENSG00000142303/ENSG00000196569/ENSG00000171812/ENSG00000105290/ENSG00000080573/ENSG00000108821/ENSG00000143341/ENSG00000144810/ENSG00000065320	LUM/COL3A1/ADAMTS10/LAMA2/COL8A2/APLP1/COL5A3/COL1A1/HMCN1/COL8A1/NTN1	11	8	ENSG00000139329/ENSG00000168542/ENSG00000196569/ENSG00000171812/ENSG00000105290/ENSG00000108821/ENSG00000143341/ENSG00000144810	3	ENSG00000142303/ENSG00000080573/ENSG00000065320
GO:0034358	plasma lipoprotein particle	5/497	23/13574	0.001255159	0.026986204	ENSG00000158874/ENSG00000120885/ENSG00000118137/ENSG00000100342/ENSG00000130203	APOA2/CLU/APOA1/APOL1/APOE	5	1	ENSG00000100342	4	ENSG00000158874/ENSG00000120885/ENSG00000118137/ENSG00000130203
GO:1990777	lipoprotein particle	5/497	23/13574	0.001255159	0.026986204	ENSG00000158874/ENSG00000120885/ENSG00000118137/ENSG00000100342/ENSG00000130203	APOA2/CLU/APOA1/APOL1/APOE	5	1	ENSG00000100342	4	ENSG00000158874/ENSG00000120885/ENSG00000118137/ENSG00000130203
GO:0034361	very-low-density lipoprotein particle	4/497	14/13574	0.001326103	0.026986204	ENSG00000158874/ENSG00000118137/ENSG00000100342/ENSG00000130203	APOA2/APOA1/APOL1/APOE	4	1	ENSG00000100342	3	ENSG00000158874/ENSG00000118137/ENSG00000130203
GO:0034385	triglyceride-rich plasma lipoprotein particle	4/497	14/13574	0.001326103	0.026986204	ENSG00000158874/ENSG00000118137/ENSG00000100342/ENSG00000130203	APOA2/APOA1/APOL1/APOE	4	1	ENSG00000100342	3	ENSG00000158874/ENSG00000118137/ENSG00000130203
GO:0042383	sarcolemma	10/497	89/13574	0.001505175	0.029171727	ENSG00000171385/ENSG00000196569/ENSG00000029534/ENSG00000135046/ENSG00000175084/ENSG00000105711/ENSG00000198947/ENSG00000240583/ENSG00000105974/ENSG00000123700	KCND3/LAMA2/ANK1/ANXA1/DES/SCN1B/DMD/AQP1/CAV1/KCNJ2	10	7	ENSG00000196569/ENSG00000029534/ENSG00000135046/ENSG00000105711/ENSG00000198947/ENSG00000105974/ENSG00000123700	3	ENSG00000171385/ENSG00000175084/ENSG00000240583
GO:0032994	protein-lipid complex	5/497	25/13574	0.001865765	0.034516647	ENSG00000158874/ENSG00000120885/ENSG00000118137/ENSG00000100342/ENSG00000130203	APOA2/CLU/APOA1/APOL1/APOE	5	1	ENSG00000100342	4	ENSG00000158874/ENSG00000120885/ENSG00000118137/ENSG00000130203
GO:0005581	collagen trimer	7/497	51/13574	0.002423476	0.042884997	ENSG00000139329/ENSG00000168542/ENSG00000171812/ENSG00000133466/ENSG00000080573/ENSG00000108821/ENSG00000144810	LUM/COL3A1/COL8A2/C1QTNF6/COL5A3/COL1A1/COL8A1	7	5	ENSG00000139329/ENSG00000168542/ENSG00000171812/ENSG00000108821/ENSG00000144810	2	ENSG00000133466/ENSG00000080573
GO:0030425	dendrite	27/497	413/13574	0.002644457	0.043051764	ENSG00000116661/ENSG00000075213/ENSG00000131711/ENSG00000171385/ENSG00000078018/ENSG00000196569/ENSG00000099864/ENSG00000020577/ENSG00000120885/ENSG00000171798/ENSG00000225968/ENSG00000175538/ENSG00000157168/ENSG00000081479/ENSG00000147246/ENSG00000118160/ENSG00000197959/ENSG00000198576/ENSG00000170017/ENSG00000123700/ENSG00000214376/ENSG00000109819/ENSG00000151490/ENSG00000165802/ENSG00000130203…	FBXO2/SEMA3A/MAP1B/KCND3/MAP2/LAMA2/PALM/SAMD4A/CLU/KNDC1/ELFN1/KCNE3/NRG1/LRP2/HTR2C/SLC8A2/DNM3/ARC/ALCAM/KCNJ2/VSTM5/PPARGC1A/PTPRO/NSMF/APOE/RELN/SHANK3	27	16	ENSG00000075213/ENSG00000131711/ENSG00000078018/ENSG00000196569/ENSG00000020577/ENSG00000225968/ENSG00000175538/ENSG00000157168/ENSG00000081479/ENSG00000197959/ENSG00000198576/ENSG00000170017/ENSG00000123700/ENSG00000214376/ENSG00000151490/ENSG00000189056	11	ENSG00000116661/ENSG00000171385/ENSG00000099864/ENSG00000120885/ENSG00000171798/ENSG00000147246/ENSG00000118160/ENSG00000109819/ENSG00000165802/ENSG00000130203/ENSG00000251322
GO:0097447	dendritic tree	27/497	413/13574	0.002644457	0.043051764	ENSG00000116661/ENSG00000075213/ENSG00000131711/ENSG00000171385/ENSG00000078018/ENSG00000196569/ENSG00000099864/ENSG00000020577/ENSG00000120885/ENSG00000171798/ENSG00000225968/ENSG00000175538/ENSG00000157168/ENSG00000081479/ENSG00000147246/ENSG00000118160/ENSG00000197959/ENSG00000198576/ENSG00000170017/ENSG00000123700/ENSG00000214376/ENSG00000109819/ENSG00000151490/ENSG00000165802/ENSG00000130203…	FBXO2/SEMA3A/MAP1B/KCND3/MAP2/LAMA2/PALM/SAMD4A/CLU/KNDC1/ELFN1/KCNE3/NRG1/LRP2/HTR2C/SLC8A2/DNM3/ARC/ALCAM/KCNJ2/VSTM5/PPARGC1A/PTPRO/NSMF/APOE/RELN/SHANK3	27	16	ENSG00000075213/ENSG00000131711/ENSG00000078018/ENSG00000196569/ENSG00000020577/ENSG00000225968/ENSG00000175538/ENSG00000157168/ENSG00000081479/ENSG00000197959/ENSG00000198576/ENSG00000170017/ENSG00000123700/ENSG00000214376/ENSG00000151490/ENSG00000189056	11	ENSG00000116661/ENSG00000171385/ENSG00000099864/ENSG00000120885/ENSG00000171798/ENSG00000147246/ENSG00000118160/ENSG00000109819/ENSG00000165802/ENSG00000130203/ENSG00000251322
GO:0098797	plasma membrane protein complex	25/497	376/13574	0.003007687	0.047081863	ENSG00000171385/ENSG00000039537/ENSG00000017427/ENSG00000130433/ENSG00000169432/ENSG00000007952/ENSG00000105711/ENSG00000175538/ENSG00000140678/ENSG00000138613/ENSG00000196557/ENSG00000198286/ENSG00000198947/ENSG00000095637/ENSG00000082482/ENSG00000170017/ENSG00000123700/ENSG00000172367/ENSG00000185760/ENSG00000116701/ENSG00000108797/ENSG00000196811/ENSG00000182393/ENSG00000152661/ENSG00000251322	KCND3/C6/IGF1/CACNG6/SCN9A/NOX1/SCN1B/KCNE3/ITGAX/APH1B/CACNA1H/CARD11/DMD/SORBS1/KCNK2/ALCAM/KCNJ2/PDZD3/KCNQ5/NCF2/CNTNAP1/CHRNG/IFNL1/GJA1/SHANK3	25	16	ENSG00000039537/ENSG00000017427/ENSG00000130433/ENSG00000169432/ENSG00000007952/ENSG00000105711/ENSG00000175538/ENSG00000138613/ENSG00000198947/ENSG00000082482/ENSG00000170017/ENSG00000123700/ENSG00000185760/ENSG00000116701/ENSG00000182393/ENSG00000152661	9	ENSG00000171385/ENSG00000140678/ENSG00000196557/ENSG00000198286/ENSG00000095637/ENSG00000172367/ENSG00000108797/ENSG00000196811/ENSG00000251322
GO:0008009	chemokine activity	8/470	19/13033	1.44E-07	8.77E-05	ENSG00000163739/ENSG00000163734/ENSG00000169429/ENSG00000081041/ENSG00000169245/ENSG00000169248/ENSG00000143184/ENSG00000006210	CXCL1/CXCL3/CXCL8/CXCL2/CXCL10/CXCL11/XCL1/CX3CL1	8	8	ENSG00000163739/ENSG00000163734/ENSG00000169429/ENSG00000081041/ENSG00000169245/ENSG00000169248/ENSG00000143184/ENSG00000006210	0
GO:0048018	receptor ligand activity	27/470	248/13033	3.05E-07	8.77E-05	ENSG00000075213/ENSG00000118523/ENSG00000118785/ENSG00000163739/ENSG00000163734/ENSG00000169429/ENSG00000017427/ENSG00000078579/ENSG00000120937/ENSG00000081041/ENSG00000115386/ENSG00000001617/ENSG00000161955/ENSG00000169245/ENSG00000239697/ENSG00000118137/ENSG00000169248/ENSG00000157168/ENSG00000184995/ENSG00000143184/ENSG00000121858/ENSG00000197273/ENSG00000075223/ENSG00000128165/ENSG00000006210…	SEMA3A/CTGF/SPP1/CXCL1/CXCL3/CXCL8/IGF1/FGF20/NPPB/CXCL2/REG1A/SEMA3F/TNFSF13/CXCL10/TNFSF12/APOA1/CXCL11/NRG1/IFNE/XCL1/TNFSF10/GUCA2A/SEMA3C/ADM2/CX3CL1/IFNL1/VGF	27	23	ENSG00000075213/ENSG00000118523/ENSG00000118785/ENSG00000163739/ENSG00000163734/ENSG00000169429/ENSG00000017427/ENSG00000078579/ENSG00000081041/ENSG00000115386/ENSG00000001617/ENSG00000161955/ENSG00000169245/ENSG00000239697/ENSG00000169248/ENSG00000157168/ENSG00000184995/ENSG00000143184/ENSG00000121858/ENSG00000075223/ENSG00000128165/ENSG00000006210/ENSG00000182393	4	ENSG00000120937/ENSG00000118137/ENSG00000197273/ENSG00000128564
GO:0045236	CXCR chemokine receptor binding	6/470	10/13033	3.96E-07	8.77E-05	ENSG00000163739/ENSG00000163734/ENSG00000169429/ENSG00000081041/ENSG00000169245/ENSG00000169248	CXCL1/CXCL3/CXCL8/CXCL2/CXCL10/CXCL11	6	6	ENSG00000163739/ENSG00000163734/ENSG00000169429/ENSG00000081041/ENSG00000169245/ENSG00000169248	0
GO:0030545	receptor regulator activity	27/470	267/13033	1.32E-06	0.000219146	ENSG00000075213/ENSG00000118523/ENSG00000118785/ENSG00000163739/ENSG00000163734/ENSG00000169429/ENSG00000017427/ENSG00000078579/ENSG00000120937/ENSG00000081041/ENSG00000115386/ENSG00000001617/ENSG00000161955/ENSG00000169245/ENSG00000239697/ENSG00000118137/ENSG00000169248/ENSG00000157168/ENSG00000184995/ENSG00000143184/ENSG00000121858/ENSG00000197273/ENSG00000075223/ENSG00000128165/ENSG00000006210…	SEMA3A/CTGF/SPP1/CXCL1/CXCL3/CXCL8/IGF1/FGF20/NPPB/CXCL2/REG1A/SEMA3F/TNFSF13/CXCL10/TNFSF12/APOA1/CXCL11/NRG1/IFNE/XCL1/TNFSF10/GUCA2A/SEMA3C/ADM2/CX3CL1/IFNL1/VGF	27	23	ENSG00000075213/ENSG00000118523/ENSG00000118785/ENSG00000163739/ENSG00000163734/ENSG00000169429/ENSG00000017427/ENSG00000078579/ENSG00000081041/ENSG00000115386/ENSG00000001617/ENSG00000161955/ENSG00000169245/ENSG00000239697/ENSG00000169248/ENSG00000157168/ENSG00000184995/ENSG00000143184/ENSG00000121858/ENSG00000075223/ENSG00000128165/ENSG00000006210/ENSG00000182393	4	ENSG00000120937/ENSG00000118137/ENSG00000197273/ENSG00000128564
GO:0042379	chemokine receptor binding	8/470	27/13033	3.27E-06	0.000434573	ENSG00000163739/ENSG00000163734/ENSG00000169429/ENSG00000081041/ENSG00000169245/ENSG00000169248/ENSG00000143184/ENSG00000006210	CXCL1/CXCL3/CXCL8/CXCL2/CXCL10/CXCL11/XCL1/CX3CL1	8	8	ENSG00000163739/ENSG00000163734/ENSG00000169429/ENSG00000081041/ENSG00000169245/ENSG00000169248/ENSG00000143184/ENSG00000006210	0
GO:0005125	cytokine activity	15/470	107/13033	6.49E-06	0.000719446	ENSG00000118785/ENSG00000163739/ENSG00000163734/ENSG00000169429/ENSG00000081041/ENSG00000161955/ENSG00000169245/ENSG00000239697/ENSG00000169248/ENSG00000157168/ENSG00000184995/ENSG00000143184/ENSG00000121858/ENSG00000006210/ENSG00000182393	SPP1/CXCL1/CXCL3/CXCL8/CXCL2/TNFSF13/CXCL10/TNFSF12/CXCL11/NRG1/IFNE/XCL1/TNFSF10/CX3CL1/IFNL1	15	15	ENSG00000118785/ENSG00000163739/ENSG00000163734/ENSG00000169429/ENSG00000081041/ENSG00000161955/ENSG00000169245/ENSG00000239697/ENSG00000169248/ENSG00000157168/ENSG00000184995/ENSG00000143184/ENSG00000121858/ENSG00000006210/ENSG00000182393	0
GO:0005539	glycosaminoglycan binding	16/470	129/13033	1.59E-05	0.001506714	ENSG00000000971/ENSG00000118523/ENSG00000156515/ENSG00000115386/ENSG00000105290/ENSG00000169245/ENSG00000166833/ENSG00000169248/ENSG00000118257/ENSG00000188404/ENSG00000080573/ENSG00000134193/ENSG00000142871/ENSG00000132692/ENSG00000130203/ENSG00000137801	CFH/CTGF/HK1/REG1A/APLP1/CXCL10/NAV2/CXCL11/NRP2/SELL/COL5A3/REG4/CYR61/BCAN/APOE/THBS1	16	11	ENSG00000000971/ENSG00000118523/ENSG00000156515/ENSG00000115386/ENSG00000105290/ENSG00000169245/ENSG00000169248/ENSG00000118257/ENSG00000188404/ENSG00000142871/ENSG00000137801	5	ENSG00000166833/ENSG00000080573/ENSG00000134193/ENSG00000132692/ENSG00000130203
GO:0008201	heparin binding	13/470	95/13033	3.47E-05	0.002884286	ENSG00000000971/ENSG00000118523/ENSG00000105290/ENSG00000169245/ENSG00000166833/ENSG00000169248/ENSG00000118257/ENSG00000188404/ENSG00000080573/ENSG00000134193/ENSG00000142871/ENSG00000130203/ENSG00000137801	CFH/CTGF/APLP1/CXCL10/NAV2/CXCL11/NRP2/SELL/COL5A3/REG4/CYR61/APOE/THBS1	13	9	ENSG00000000971/ENSG00000118523/ENSG00000105290/ENSG00000169245/ENSG00000169248/ENSG00000118257/ENSG00000188404/ENSG00000142871/ENSG00000137801	4	ENSG00000166833/ENSG00000080573/ENSG00000134193/ENSG00000130203
GO:1901681	sulfur compound binding	17/470	164/13033	8.92E-05	0.006593109	ENSG00000000971/ENSG00000118523/ENSG00000078579/ENSG00000105290/ENSG00000169245/ENSG00000166833/ENSG00000169248/ENSG00000118257/ENSG00000188404/ENSG00000115361/ENSG00000148344/ENSG00000134363/ENSG00000080573/ENSG00000134193/ENSG00000142871/ENSG00000130203/ENSG00000137801	CFH/CTGF/FGF20/APLP1/CXCL10/NAV2/CXCL11/NRP2/SELL/ACADL/PTGES/FST/COL5A3/REG4/CYR61/APOE/THBS1	17	12	ENSG00000000971/ENSG00000118523/ENSG00000078579/ENSG00000105290/ENSG00000169245/ENSG00000169248/ENSG00000118257/ENSG00000188404/ENSG00000115361/ENSG00000134363/ENSG00000142871/ENSG00000137801	5	ENSG00000166833/ENSG00000148344/ENSG00000080573/ENSG00000134193/ENSG00000130203
GO:0070325	lipoprotein particle receptor binding	6/470	23/13033	0.000127414	0.008473043	ENSG00000158874/ENSG00000120885/ENSG00000118137/ENSG00000130203/ENSG00000067715/ENSG00000189056	APOA2/CLU/APOA1/APOE/SYT1/RELN	6	2	ENSG00000067715/ENSG00000189056	4	ENSG00000158874/ENSG00000120885/ENSG00000118137/ENSG00000130203
GO:0045499	chemorepellent activity	5/470	16/13033	0.000187487	0.011334429	ENSG00000075213/ENSG00000001617/ENSG00000118137/ENSG00000157168/ENSG00000075223	SEMA3A/SEMA3F/APOA1/NRG1/SEMA3C	5	4	ENSG00000075213/ENSG00000001617/ENSG00000157168/ENSG00000075223	1	ENSG00000118137
GO:0005496	steroid binding	10/470	71/13033	0.000216837	0.012016398	ENSG00000196139/ENSG00000158874/ENSG00000151623/ENSG00000187134/ENSG00000118137/ENSG00000241635/ENSG00000105974/ENSG00000151632/ENSG00000130203/ENSG00000109193	AKR1C3/APOA2/NR3C2/AKR1C1/APOA1/UGT1A1/CAV1/AKR1C2/APOE/SULT1E1	10	6	ENSG00000196139/ENSG00000151623/ENSG00000187134/ENSG00000105974/ENSG00000151632/ENSG00000109193	4	ENSG00000158874/ENSG00000118137/ENSG00000241635/ENSG00000130203
GO:0004252	serine-type endopeptidase activity	13/470	120/13033	0.000384646	0.019676143	ENSG00000167754/ENSG00000275896/ENSG00000129451/ENSG00000126218/ENSG00000169035/ENSG00000117525/ENSG00000197766/ENSG00000184012/ENSG00000115718/ENSG00000167755/ENSG00000159403/ENSG00000122861/ENSG00000167757	KLK5/PRSS2/KLK10/F10/KLK7/F3/CFD/TMPRSS2/PROC/KLK6/C1R/PLAU/KLK11	13	9	ENSG00000167754/ENSG00000275896/ENSG00000129451/ENSG00000169035/ENSG00000117525/ENSG00000115718/ENSG00000167755/ENSG00000159403/ENSG00000167757	4	ENSG00000126218/ENSG00000197766/ENSG00000184012/ENSG00000122861
GO:0070405	ammonium ion binding	7/470	41/13033	0.000588289	0.027105262	ENSG00000158874/ENSG00000101850/ENSG00000172575/ENSG00000118137/ENSG00000147246/ENSG00000130066/ENSG00000196811	APOA2/GPR143/RASGRP1/APOA1/HTR2C/SAT1/CHRNG	7	3	ENSG00000101850/ENSG00000172575/ENSG00000130066	4	ENSG00000158874/ENSG00000118137/ENSG00000147246/ENSG00000196811
GO:0008236	serine-type peptidase activity	14/470	142/13033	0.000611397	0.027105262	ENSG00000167754/ENSG00000275896/ENSG00000129451/ENSG00000126218/ENSG00000169035/ENSG00000117525/ENSG00000197766/ENSG00000184012/ENSG00000115718/ENSG00000167755/ENSG00000159403/ENSG00000122861/ENSG00000167757/ENSG00000189056	KLK5/PRSS2/KLK10/F10/KLK7/F3/CFD/TMPRSS2/PROC/KLK6/C1R/PLAU/KLK11/RELN	14	10	ENSG00000167754/ENSG00000275896/ENSG00000129451/ENSG00000169035/ENSG00000117525/ENSG00000115718/ENSG00000167755/ENSG00000159403/ENSG00000167757/ENSG00000189056	4	ENSG00000126218/ENSG00000197766/ENSG00000184012/ENSG00000122861
GO:0017171	serine hydrolase activity	14/470	147/13033	0.000862744	0.034072711	ENSG00000167754/ENSG00000275896/ENSG00000129451/ENSG00000126218/ENSG00000169035/ENSG00000117525/ENSG00000197766/ENSG00000184012/ENSG00000115718/ENSG00000167755/ENSG00000159403/ENSG00000122861/ENSG00000167757/ENSG00000189056	KLK5/PRSS2/KLK10/F10/KLK7/F3/CFD/TMPRSS2/PROC/KLK6/C1R/PLAU/KLK11/RELN	14	10	ENSG00000167754/ENSG00000275896/ENSG00000129451/ENSG00000169035/ENSG00000117525/ENSG00000115718/ENSG00000167755/ENSG00000159403/ENSG00000167757/ENSG00000189056	4	ENSG00000126218/ENSG00000197766/ENSG00000184012/ENSG00000122861
GO:0055102	lipase inhibitor activity	4/470	13/13033	0.000920951	0.034072711	ENSG00000158874/ENSG00000135046/ENSG00000118137/ENSG00000164111	APOA2/ANXA1/APOA1/ANXA5	4	2	ENSG00000135046/ENSG00000164111	2	ENSG00000158874/ENSG00000118137
GO:0030674	protein binding, bridging	14/470	148/13033	0.000922269	0.034072711	ENSG00000075618/ENSG00000131171/ENSG00000029534/ENSG00000135046/ENSG00000044459/ENSG00000171564/ENSG00000171812/ENSG00000151474/ENSG00000132274/ENSG00000095637/ENSG00000169474/ENSG00000105974/ENSG00000108797/ENSG00000171557	FSCN1/SH3BGRL/ANK1/ANXA1/CNTLN/FGB/COL8A2/FRMD4A/TRIM22/SORBS1/SPRR1A/CAV1/CNTNAP1/FGG	14	11	ENSG00000131171/ENSG00000029534/ENSG00000135046/ENSG00000044459/ENSG00000171564/ENSG00000171812/ENSG00000151474/ENSG00000132274/ENSG00000169474/ENSG00000105974/ENSG00000171557	3	ENSG00000075618/ENSG00000095637/ENSG00000108797
GO:0004857	enzyme inhibitor activity	21/470	282/13033	0.001373748	0.048081179	ENSG00000003436/ENSG00000158874/ENSG00000035862/ENSG00000102032/ENSG00000135046/ENSG00000227877/ENSG00000130303/ENSG00000225968/ENSG00000118137/ENSG00000165807/ENSG00000133710/ENSG00000101074/ENSG00000241635/ENSG00000175315/ENSG00000172367/ENSG00000071575/ENSG00000164111/ENSG00000176204/ENSG00000204397/ENSG00000129355/ENSG00000101197	TFPI/APOA2/TIMP2/RENBP/ANXA1/MRLN/BST2/ELFN1/APOA1/PPP1R36/SPINK5/R3HDML/UGT1A1/CST6/PDZD3/TRIB2/ANXA5/LRRTM4/CARD16/CDKN2D/BIRC7	21	13	ENSG00000003436/ENSG00000135046/ENSG00000130303/ENSG00000225968/ENSG00000165807/ENSG00000133710/ENSG00000175315/ENSG00000071575/ENSG00000164111/ENSG00000176204/ENSG00000204397/ENSG00000129355/ENSG00000101197	8	ENSG00000158874/ENSG00000035862/ENSG00000102032/ENSG00000227877/ENSG00000118137/ENSG00000101074/ENSG00000241635/ENSG00000172367
